# Supplementary material for: Re-order parameter of interacting thermodynamic magnets
Source: Nat Commun. 2024 Apr 17;15:3294. doi: 10.1038/s41467-024-47637-2 (PMC11024203; doi:10.1038/s41467-024-47637-2)
Supplement: Supplementary file 3 — Source Data [file 41467_2024_47637_MOESM3_ESM.xlsx]

## Sheet: Figure2d
top panel	time(ps)	YFeO3_poly	reference		down panel	Frequency(THz)	Absorption	Emission
	0	0	0			0	460.294	31.2011
	0.01944	0	-0.000105978			0.20942	1480.91	1099.45
	0.03889	0	-0.000124761			0.41885	2192.76	2215.36
	0.05833	0	-0.000142569			0.62827	1297.42	2680.77
	0.07777	0	-0.000148076			0.83769	2502.28	2081.63
	0.09722	0	-0.000165535			1.04712	4686.97	2032.79
	0.11666	0	-0.000191461			1.25654	5691.44	3637.88
	0.1361	0	-0.000207746			1.46596	10377.8	4435.63
	0.15554	0	-0.000197413			1.67539	16918.2	3408.52
	0.17499	0	-0.000209018			1.88481	20310.5	917.694
	0.19443	0	-0.000256238			2.09423	22724.3	2126.71
	0.21387	0	-0.000338414			2.30366	30356.3	4276.67
	0.23332	0	-0.00039079			2.51308	38874.1	5059.28
	0.25276	0	-0.000434981			2.7225	42140.3	4507.91
	0.2722	0	-0.000468434			2.93193	43788.3	2973.44
	0.29165	0	-0.00051775			3.14135	51222.5	1036.02
	0.31109	0	-0.00057598			3.35077	60351.8	1946.92
	0.33053	0	-0.000648159			3.5602	64990	3513.33
	0.34997	0	-0.000693529			3.76962	69863.8	3413.22
	0.36942	0	-0.000697871			3.97904	80518	1144.59
	0.38886	0	-0.000754623			4.18847	89167.7	3265.98
	0.4083	0	-0.0008364			4.39789	90579.9	7449.52
	0.42775	0	-0.00089124			4.60731	96968.2	9529.28
	0.44719	0	-0.000807075			4.81674	114777	8267.02
	0.46663	0	-0.000782741			5.02616	127028	5576.48
	0.48608	0	-0.000835661			5.23559	126099	7324.39
	0.50552	0	-0.000987572			5.44501	127973	9997.45
	0.52496	0	-0.00111			5.65443	141180	8937.71
	0.54441	0	-0.00117			5.86386	151339	5675.64
	0.56385	0	-0.0012			6.07328	156196	8380.35
	0.58329	0	-0.00122			6.2827	167271	12800
	0.60273	0	-0.00115			6.49213	181418	13414
	0.62218	0	-0.0011			6.70155	188625	10448.1
	0.64162	0	-0.00115			6.91097	191397	7276.78
	0.66106	0	-0.00142			7.1204	195361	6798.45
	0.68051	0	-0.00176			7.32982	200850	8339.17
	0.69995	0	-0.00199			7.53924	208112	11559.9
	0.71939	0	-0.00199			7.74867	213292	14280.1
	0.73884	0	-0.00176			7.95809	209766	13389.2
	0.75828	0	-0.00176			8.16751	202903	7882.25
	0.77772	0	-0.00203			8.37694	205663	578.251
	0.79716	0	-0.00235			8.58636	214996	8551.82
	0.81661	0	-0.0025			8.79578	217395	13028
	0.83605	0	-0.00253			9.00521	212237	12500.2
	0.85549	0	-0.00267			9.21463	211063	9814.64
	0.87494	0	-0.0029			9.42405	215540	15428
	0.89438	0	-0.0031			9.63348	210733	26841.5
	0.91382	0	-0.00311			9.8429	189753	35929.1
	0.93327	0	-0.0031			10.0523	172281	38378.6
	0.95271	0	-0.00312			10.2617	179684	33417.7
	0.97215	0	-0.00317			10.4712	195760	24671.8
	0.99159	0	-0.00372			10.6806	202474	19865
	1.01104	0	-0.00401			10.89	207652	21794.8
	1.03048	0	-0.00388			11.0994	219787	23180.9
	1.04992	0	-0.00307			11.3089	230237	20466.3
	1.06937	0	-0.00371			11.5183	232149	15233.1
	1.08881	0	-0.00471			11.7277	230804	11078.2
	1.10825	0	-0.00542			11.9371	231489	9830.71
	1.1277	0	-0.00417			12.1466	232023	9167.59
	1.14714	0	-0.00361			12.356	230311	7314.59
	1.16658	0	-0.00349			12.5654	228844	4875.97
	1.18603	0	-0.00366			12.7748	229516	3767.62
	1.20547	0	-0.00345			12.9842	230217	4352.13
	1.22491	0	-0.00334			13.1937	228938	4738.38
	1.24435	0	-0.00321			13.4031	226673	4535.73
	1.2638	0	-0.00314			13.6125	224491	4272.21
	1.28324	0	-0.00364			13.8219	222925	3953.49
	1.30268	0	-0.00332			14.0314	223466	2829.86
	1.32213	0	-0.00245			14.2408	223422	367.169
	1.34157	0	-0.0014			14.4502	217783	3828.01
	1.36101	0	-0.00249			14.6596	212293	7964.53
	1.38046	0	-0.00414			14.8691	215132	9982.13
	1.3999	0	-0.00506			15.0785	217289	8306.41
	1.41934	0	-0.00481			15.2879	212420	6129.41
	1.43878	0	-0.00436			15.4973	211443	10307.4
	1.45823	0	-0.00555			15.7068	213765	13352.6
	1.47767	0	-0.00671			15.9162	209648	12044.1
	1.49711	0	-0.00727			16.1256	209460	15798.8
	1.51656	0	-0.00633			16.335	214482	25190.2
	1.536	0	-0.00705			16.5445	205880	27827.6
	1.55544	0	-0.00834			16.7539	196694	24175
	1.57489	0	-0.00944			16.9633	204334	41339.5
	1.59433	0	-0.00982			17.1727	185576	74383.3
	1.61377	0	-0.01081			17.3821	110849	99557.1
	1.63322	0	-0.01143			17.5916	78613.9	103308
	1.65266	0	-0.0102			17.801	158077	83549.2
	1.6721	0	-0.00935			18.0104	193875	49815.7
	1.69154	0	-0.0091			18.2198	182177	20534.1
	1.71099	0	-0.00838			18.4293	174632	18868.2
	1.73043	0	-0.00575			18.6387	181675	20915.3
	1.74987	0	-0.0058			18.8481	180215	15337.1
	1.76932	0	-0.00713			19.0575	177616	12849.1
	1.78876	0	-0.00886			19.267	178399	13153.5
	1.8082	0	-0.00686			19.4764	173379	8916.6
	1.82765	0	-0.0058			19.6858	171113	6945.09
	1.84709	0	-0.00629			19.8952	175485	11977.6
	1.86653	0	-0.00839			20.1046	172298	12837.3
	1.88597	0	-0.00995			20.3141	163680	8290.92
	1.90542	0	-0.0107			20.5235	162505	4226.01
	1.92486	0	-0.0098			20.7329	163043	7032.11
	1.9443	0	-0.00809			20.9423	157940	7958.23
	1.96375	0	-0.00805			21.1518	153327	6109.94
	1.98319	0	-0.00736			21.3612	151465	4857.38
	2.00263	0	-0.00479			21.5706	148114	5438.81
	2.02208	0	-0.00255			21.78	144247	5421.36
	2.04152	0	-0.00641			21.9895	142136	4549.39
	2.06096	0	-0.01072			22.1989	140835	3650.68
	2.08041	0	-0.01143			22.4083	139945	2705.29
	2.09985	0	-0.00877			22.6177	138750	1355.95
	2.11929	0	-0.00461			22.8271	135719	363.374
	2.13873	0	-0.00157			23.0366	132152	1354.67
	2.15818	0	0.000677054			23.246	130308	1724.53
	2.17762	0	0.00281			23.4554	128999	1471.91
	2.19706	0	0.00571			23.6648	126249	987.001
	2.21651	0	0.00819			23.8743	122830	637.623
	2.23595	0	0.00941			24.0837	119907	533.462
	2.25539	0	0.01121			24.2931	117198	629.341
	2.27484	0	0.01525			24.5025	114830	647.329
	2.29428	0	0.02234			24.712	112787	391.571
	2.31372	0	0.02971			24.9214	109975	902.745
	2.33316	0	0.0351			25.1308	107333	1933.11
	2.35261	0	0.0376			25.3402	106888	2597.34
	2.37205	0	0.04036			25.5497	106477	2380.91
	2.39149	0	0.04724			25.7591	103483	1206.21
	2.41094	0	0.05668			25.9685	100692	792.119
	2.43038	0	0.06074			26.1779	100315	2313.77
	2.44982	0	0.06154			26.3874	98878.8	3032.35
	2.46927	0	0.06699			26.5968	94859.7	2642.77
	2.48871	0	0.08107			26.8062	91583.3	1541.15
	2.50815	0	0.09663			27.0156	89949.7	976.302
	2.5276	0	0.10476			27.225	87658.1	1476.33
	2.54704	0	0.10697			27.4345	84811.4	1629.12
	2.56648	0	0.10554			27.6439	82636.8	1422.12
	2.58592	0	0.10813			27.8533	80707.8	1326.89
	2.60537	0	0.1264			28.0627	78905.9	1348.55
	2.62481	0	0.15238			28.2722	77471.8	1198.79
	2.64425	0	0.17751			28.4816	75791.4	1106.98
	2.6637	0	0.19134			28.691	74159	1490.3
	2.68314	0	0.21143			28.9004	73353.9	1923.68
	2.70258	0	0.2305			29.1099	72393.8	1977.3
	2.72203	0	0.23996			29.3193	70433.8	1687.72
	2.74147	0	0.24353			29.5287	68234.9	1427.93
	2.76091	0	0.25836			29.7381	66054.9	1280.67
	2.78035	0	0.28152			29.9475	63828.4	907.569
	2.7998	0	0.30713			30.157	62319	701.101
	2.81924	0	0.33035			30.3664	60938.3	1363.97
	2.83868	0	0.3535			30.5758	58309.1	1832.8
	2.85813	0	0.38188			30.7852	55648	1667.3
	2.87757	0	0.41377			30.9947	54562.4	987.493
	2.89701	0	0.42756			31.2041	53625.3	390.081
	2.91646	0	0.43295			31.4135	51848.8	676.723
	2.9359	0	0.44127			31.6229	50557	821.234
	2.95534	0	0.46191			31.8324	49838	643.171
	2.97478	0	0.49944			32.0418	48524.8	316.152
	2.99423	0	0.54384			32.2512	46958	149.006
	3.01367	0	0.58798			32.4606	45770.3	308.5
	3.03311	0	0.62442			32.6701	44527.3	339.463
	3.05256	0	0.66469			32.8795	43167.5	294.667
	3.072	0	0.70289			33.0889	41928.5	371.064
	3.09144	0	0.73813			33.2983	40507.2	425.413
	3.11089	0	0.76657			33.5077	39031	308.743
	3.13033	0	0.81021			33.7172	37948.3	84.7992
	3.14977	0	0.85916			33.9266	36899.6	110.704
	3.16922	0	0.9126			34.136	35624.4	163.631
	3.18866	0	0.96649			34.3454	34617.7	210.265
	3.2081	0	1.01418			34.5549	33886.5	313.016
	3.22754	0	1.05445			34.7643	32909.5	324.823
	3.24699	0	1.09219			34.9737	31746.8	214.293
	3.26643	0	1.12863			35.1831	30757.8	144.67
	3.28587	0	1.19066			35.3926	29941.9	272.862
	3.30532	0	1.25689			35.602	29177.1	451.248
	3.32476	0	1.31961			35.8114	28360.2	656.604
	3.3442	0	1.35755			36.0208	27306.7	842.707
	3.36365	0	1.41725			36.2302	25964	942.513
	3.38309	0	1.49695			36.4397	24629	903.774
	3.40253	0	1.59075			36.6491	23763.3	707.184
	3.42197	0	1.65364			36.8585	23352.7	400.021
	3.44142	0	1.70255			37.0679	22808.6	136.793
	3.46086	0	1.75906			37.2774	21981.9	200.086
	3.4803	0	1.83247			37.4868	21367.7	256.066
	3.49975	0	1.93798			37.6962	20928.5	229.954
	3.51919	0	2.05522			37.9056	20207.8	154.859
	3.53863	0	2.16627			38.1151	19467.7	60.1431
	3.55808	0	2.26529			38.3245	18956.1	202.221
	3.57752	0	2.36609			38.5339	18150	342.22
	3.59696	0	2.45328			38.7433	17168.5	407.851
	3.61641	0	2.54381			38.9528	16856.2	455.204
	3.63585	0	2.63893			39.1622	16831.8	475.877
	3.65529	0	2.77985			39.3716	16250.3	369.41
	3.67473	0	2.90221			39.581	15562.6	203.354
	3.69418	0	3.01237			39.7904	15211.6	359.935
	3.71362	0	3.10677			39.9999	14582.9	512.805
	3.73306	0	3.21017			40.2093	13691.7	444.231
	3.75251	0	3.34559			40.4187	13285.1	200.836
	3.77195	0	3.49241			40.6281	13062.9	59.9904
	3.79139	0	3.63264			40.8376	12471	205.857
	3.81084	0	3.75075			41.047	12017.2	243.927
	3.83028	0	3.87106			41.2564	11938.5	252.945
	3.84972	0	3.99616			41.4658	11622.5	206.66
	3.86916	0	4.13043			41.6753	11072.5	60.3394
	3.88861	0	4.28508			41.8847	10774.2	133.084
	3.90805	0	4.4337			42.0941	10554.7	243.087
	3.92749	0	4.59245			42.3035	10145.3	225.604
	3.94694	0	4.75609			42.5129	9763.58	186.467
	3.96638	0	4.95315			42.7224	9437.15	231.042
	3.98582	0	5.13435			42.9318	8994.74	217.433
	4.00527	0	5.32687			43.1412	8610.68	99.3089
	4.02471	0	5.53904			43.3506	8400.97	59.9124
	4.04415	0	5.77722			43.5601	8135.59	126.332
	4.0636	0	5.96749			43.7695	7788.71	89.9094
	4.08304	0	6.14047			43.9789	7532.67	61.2163
	4.10248	0	6.30807			44.1883	7299	107.358
	4.12192	0	6.51633			44.3978	7000.16	80.6316
	4.14137	0	6.75315			44.6072	6768.15	85.8691
	4.16081	0	7.0191			44.8166	6634.77	200.39
	4.18025	0	7.31097			45.026	6449.83	275.45
	4.1997	0	7.54155			45.2355	6161.87	284.811
	4.21914	0	7.78362			45.4449	5845.18	246.955
	4.23858	0	8.04031			45.6543	5570.75	188.873
	4.25803	0	8.32023			45.8637	5361.28	153.635
	4.27747	0	8.55281			46.0731	5170.34	166.132
	4.29691	0	8.79715			46.2826	4947.7	171.287
	4.31635	0	9.06093			46.492	4723.79	146.8
	4.3358	0	9.40175			46.7014	4523.77	122.633
	4.35524	0	9.73392			46.9108	4319.74	91.4477
	4.37468	0	10.0226			47.1203	4150.11	14.9714
	4.39413	0	10.2933			47.3297	4073.9	96.6345
	4.41357	0	10.6278			47.5391	4010.33	189.427
	4.43301	0	10.9859			47.7485	3860.54	223.527
	4.45246	0	11.3128			47.958	3671.48	213.603
	4.4719	0	11.626			48.1674	3514.67	216.009
	4.49134	0	11.9396			48.3768	3357.17	233.074
	4.51078	0	12.2873			48.5862	3171.67	223.359
	4.53023	0	12.673			48.7957	3003.47	192.365
	4.54967	0	13.0982			49.0051	2866.2	176.488
	4.56911	0	13.5251			49.2145	2723.61	168.91
	4.58856	0	13.9276			49.4239	2580.24	141.899
	4.608	0	14.3493			49.6334	2466.75	106.443
	4.62744	0	14.8045			49.8428	2373.84	89.8774
	4.64689	0	15.3432			50.0522	2282.96	87.4787
	4.66633	0	15.8505			50.2616	2197.71	94.9462
	4.68577	0	16.3089			50.471	2108.95	111.228
	4.70522	0	16.7536			50.6805	2003.02	113.221
	4.72466	0	17.3164			50.8899	1902.11	95.572
	4.7441	0	17.8914			51.0993	1830.41	90.5846
	4.76354	0	18.4572			51.3087	1768.67	112.148
	4.78299	0	19.0031			51.5182	1693.75	130.695
	4.80243	0	19.5217			51.7276	1613.25	140.899
	4.82187	0	20.0322			51.937	1533.06	152.682
	4.84132	0	20.62			52.1464	1440.63	160.638
	4.86076	0	21.3018			52.3558	1335.47	151.322
	4.8802	0	22.04			52.5653	1241.51	123.133
	4.89965	0	22.7257			52.7747	1177.98	92.0638
	4.91909	0	23.3796			52.9841	1132.27	82.1031
	4.93853	0	24.0424			53.1935	1080.33	85.7367
	4.95797	0	24.6872			53.403	1025.47	82.2653
	4.97742	0	25.3526			53.6124	986.021	86.7095
	4.99686	0	26.0649			53.8218	949.024	112.15
	5.0163	0	26.887			54.0312	886.962	130.821
	5.03575	0	27.6922			54.2407	810.931	125.506
	5.05519	0	28.5192			54.4501	753.735	110.569
	5.07463	0	29.4049			54.6595	712.026	110.387
	5.09408	0	30.3755			54.8689	661.792	118.422
	5.11352	0	31.3329			55.0784	603.571	119.256
	5.13296	0	32.2286			55.2878	547.404	114.607
	5.15241	0	33.0999			55.4972	493.703	105.846
	5.17185	0	33.9093			55.7066	451.12	88.0044
	5.19129	0	34.7692			55.916	427.556	67.4209
	5.21073	0	35.7201			56.1255	405.047	60.707
	5.23018	0	36.7341			56.3349	372.215	58.9759
	5.24962	0	37.7642			56.5443	349.4	44.5104
	5.26906	0	38.7704			56.7537	342.61	31.2939
	5.28851	0	39.8036			56.9632	321.352	46.2377
	5.30795	0	40.832			57.1726	276.75	58.0024
	5.32739	0	41.8195			57.382	247.795	50.0572
	5.34684	0	42.7212			57.5914	256.197	27.95
	5.36628	0	43.6919			57.8009	262.088	5.90214
	5.38572	0	44.7811			58.0103	244.889	8.04024
	5.40516	0	45.9991			58.2197	231.523	14.8801
	5.42461	0	47.1642			58.4291	241.699	25.3885
	5.44405	0	48.2451			58.6386	254.312	34.927
	5.46349	0	49.2775			58.848	253.899	39.0798
	5.48294	0	50.2811			59.0574	244.495	39.2552
	5.50238	0	51.2941			59.2668	227.968	34.3258
	5.52182	0	52.4363			59.4763	208.868	20.9334
	5.54127	0	53.6438			59.6857	205.847	14.6372
	5.56071	0	54.8919			59.8951	218.896	32.8225
	5.58015	0	56.0115			60.1045	222.761	44.2821
	5.5996	0	57.1172			60.3139	210.478	43.5826
	5.61904	0	58.1889			60.5234	195.79	38.0305
	5.63848	0	59.1875			60.7328	183.444	33.1743
	5.65792	0	60.2175			60.9422	171.453	25.5979
	5.67737	0	61.2559			61.1516	168.254	22.0017
	5.69681	0	62.2933			61.3611	170.915	31.254
	5.71625	0	63.2207			61.5705	164.557	37.5326
	5.7357	0	64.2652			61.7799	151.745	36.9916
	5.75514	0	65.4049			61.9893	140.028	37.4834
	5.77458	0	66.5679			62.1987	120.687	35.447
	5.79403	0	67.6735			62.4082	100.41	20.0656
	5.81347	0	68.6585			62.6176	108.356	11.1649
	5.83291	0	69.5263			62.827	121.57	37.3081
	5.85235	0	70.2737			63.0364	105.714	47.8963
	5.8718	0	71.1405			63.2459	72.7461	36.4699
	5.89124	0	72.2038			63.4553	65.0363	19.3719
	5.91068	0	73.2568			63.6647	68.0342	30.3599
	5.93013	0	74.2111			63.8741	48.4857	35.7201
	5.94957	0	75.0346			64.0836	24.7517	20.0242
	5.96901	0	75.7583			64.293	39.3252	8.33479
	5.98846	0	76.4518			64.5024	49.4515	31.7055
	6.0079	0	77.1518			64.7118	41.6351	37.4308
	6.02734	0	77.8642			64.9213	25.0905	24.9499
	6.04679	0	78.4217			65.1307	21.1821	13.4462
	6.06623	0	78.9545			65.3401	33.3203	22.2495
	6.08567	0	79.4951			65.5495	34.3186	20.8165
	6.10511	0	80.0548			65.7589	21.1253	3.96963
	6.12456	0	80.5778			65.9684	33.8784	19.0301
	6.144	0	80.9796			66.1778	60.08	35.5255
	6.16344	0	81.2397			66.3872	67.446	37.1411
	6.18289	0	81.3856			66.5966	52.3626	23.6087
	6.20233	0	81.5621			66.8061	38.1741	3.02876
	6.22177	0	81.6758			67.0155	54.4755	20.2486
	6.24122	0	81.6521			67.2249	71.219	32.8693
	6.26066	0	81.5964			67.4343	69.5692	32.9817
	6.2801	0	81.5715			67.6438	54.2128	21.5977
	6.29954	0	81.4104			67.8532	48.7449	10.4714
	6.31899	0	80.992			68.0626	62.7352	24.1638
	6.33843	0	80.4966			68.272	71.4335	36.9029
	6.35787	0	79.9573			68.4814	62.9262	38.9355
	6.37732	0	79.3419			68.6909	42.6516	30.196
	6.39676	0	78.6274			68.9003	29.7165	15.4823
	6.4162	0	77.9135			69.1097	36.6529	8.03215
	6.43565	0	77.1279			69.3191	43.0462	17.9733
	6.45509	0	76.2592			69.5286	38.01	24.4693
	6.47453	0	75.292			69.738	21.9509	23.4675
	6.49397	0	74.109			69.9474	13.4367	14.9717
	6.51342	0	72.7509			70.1568	27.3145	2.81872
	6.53286	0	71.311			70.3663	27.663	10.3613
	6.5523	0	69.8156			70.5757	7.95762	18.2563
	6.57175	0	68.1544			70.7851	26.0949	24.4202
	6.59119	0	66.4269			70.9945	49.7402	30.873
	6.61063	0	64.5627			71.204	48.912	32.2524
	6.63008	0	62.572			71.4134	23.2923	22.4752
	6.64952	0	60.4943			71.6228	13.6424	4.93692
	6.66896	0	58.3573			71.8322	34.4616	22.9984
	6.68841	0	56.0452			72.0417	35.1345	38.4967
	6.70785	0	53.4226			72.2511	28.5561	38.5926
	6.72729	0	50.8048			72.4605	26.1535	23.3792
	6.74673	0	48.2836			72.6699	13.7525	8.8751
	6.76618	0	45.5517			72.8793	19.285	26.8816
	6.78562	0	42.6062			73.0888	43.6811	39.0113
	6.80506	0	39.4468			73.2982	50.1171	38.7427
	6.82451	0	36.2244			73.5076	36.3674	29.3674
	6.84395	0	32.9354			73.717	17.8753	18.5155
	6.86339	0	29.5584			73.9265	10.0755	16.0928
	6.88284	0	26.1961			74.1359	8.17777	22.6177
	6.90228	0	22.5748			74.3453	28.1706	30.1177
	6.92172	0	18.8			74.5547	45.4026	33.9372
	6.94116	0	14.8679			74.7642	45.8178	30.8607
	6.96061	0	10.9129			74.9736	30.2169	20.633
	6.98005	0	6.79974			75.183	18.3083	9.46837
	6.99949	0	2.49753			75.3924	21.5323	13.2705
	7.01894	0	-1.90773			75.6018	14.2244	17.9371
	7.03838	0	-6.73142			75.8113	6.84434	15.7107
	7.05782	0	-11.7619			76.0207	24.6028	14.6189
	7.07727	0	-16.9217			76.2301	31.072	20.7372
	7.09671	0	-22.1027			76.4395	25.9979	25.6224
	7.11615	0	-27.3512			76.649	18.667	27.3587
	7.1356	0	-32.8264			76.8584	17.9353	28.869
	7.15504	0	-38.4302			77.0678	23.6557	28.3328
	7.17448	0	-44.6181			77.2772	25.8946	21.4973
	7.19392	0	-51.231			77.4867	19.186	10.4968
	7.21337	0	-57.8936			77.6961	17.5224	10.9235
	7.23281	0	-64.5972			77.9055	24.4578	14.9018
	7.25225	0	-71.3809			78.1149	20.479	9.36983
	7.2717	0	-78.5607			78.3243	23.4233	14.165
	7.29114	0	-85.7547			78.5338	44.9435	33.3702
	7.31058	0	-93.4097			78.7432	54.2455	46.2819
	7.33003	0	-101.343			78.9526	41.9878	45.3116
	7.34947	0	-109.678			79.162	18.5734	30.8431
	7.36891	0	-118.237			79.3715	5.79259	11.8817
	7.38835	0	-127.055			79.5809	0.57017	13.1329
	7.4078	0	-136.287			79.7903	17.9685	20.3942
	7.42724	0	-145.73			79.9997	33.3481	21.2704
	7.44668	0	-155.747			80.2092	32.2266	21.9929
	7.46613	0	-166.011			80.4186	15.4339	22.7809
	7.48557	0	-176.556			80.628	8.08248	18.4541
	7.50501	0	-187.482			80.8374	12.4811	11.0848
	7.52446	0	-198.753			81.0469	15.8162	16.3886
	7.5439	0	-210.455			81.2563	35.3782	27.55
	7.56334	0	-222.309			81.4657	47.909	33.6768
	7.58279	0	-235.164			81.6751	42.8284	32.6604
	7.60223	0	-248.345			81.8846	25.8457	26.6461
	7.62167	0	-261.807			82.094	9.38544	20.4261
	7.64111	0	-275.656			82.3034	8.62494	17.6151
	7.66056	0	-290.32			82.5128	21.7417	17.5604
	7.68	0	-305.411			82.7222	30.9779	19.1519
	7.69944	0	-320.429			82.9317	29.6805	21.1549
	7.71889	0	-336.539			83.1411	19.9536	21.609
	7.73833	0	-353.449			83.3505	11.0973	20.9611
	7.75777	0	-370.804			83.5599	14.0237	21.6661
	7.77722	0	-388.574			83.7694	24.6084	23.7174
	7.79666	0	-407.012			83.9788	32.6633	24.8807
	7.8161	0	-426.359			84.1882	31.2871	24.0666
	7.83554	0	-445.712			84.3976	20.7341	21.5172
	7.85499	0	-466.409			84.6071	11.0455	17.9608
	7.87443	0	-488.006			84.8165	13.817	14.1407
	7.89387	0	-510.485			85.0259	14.9026	10.1501
	7.91332	0	-533.491			85.2353	9.06053	5.08175
	7.93276	0	-557.07			85.4447	4.60627	2.0467
	7.9522	0	-581.628			85.6542	13.3434	10.7924
	7.97165	0	-606.325			85.8636	19.6266	18.7303
	7.99109	0	-632.403			86.073	21.9039	22.4371
	8.01053	0	-659.14			86.2824	20.5306	20.1366
	8.02997	0	-687.066			86.4919	15.0556	14.7753
	8.04942	0	-716.35			86.7013	11.7412	13.882
	8.06886	0	-746.723			86.9107	16.3682	15.3758
	8.0883	0	-778.067			87.1201	15.3131	11.5726
	8.10775	0	-809.166			87.3296	5.85476	2.13274
	8.12719	0	-842.242			87.539	13.0727	8.72966
	8.14663	0	-876.421			87.7484	20.1381	15.5405
	8.16608	0	-911.74			87.9578	15.0346	15.9523
	8.18552	0	-948.288			88.1672	5.99301	11.4488
	8.20496	0	-986.046			88.3767	12.0976	7.29894
	8.22441	0	-1023.65			88.5861	11.8933	8.46024
	8.24385	0	-1063.64			88.7955	3.96563	9.74261
	8.26329	0	-1105.14			89.0049	8.87957	8.04173
	8.28273	0	-1148.09			89.2144	11.3523	4.90657
	8.30218	0	-1192.24			89.4238	5.21548	5.38349
	8.32162	0	-1237.56			89.6332	4.05313	7.55225
	8.34106	0	-1284.66			89.8426	10.0598	7.96732
	8.36051	0	-1331.81			90.0521	13.8694	9.29055
	8.37995	0	-1381.98			90.2615	21.0892	14.117
	8.39939	0	-1433.76			90.4709	26.7995	19.2866
	8.41884	0	-1487.57			90.6803	24.0401	21.7751
	8.43828	0	-1543.16			90.8898	14.0212	20.6859
	8.45772	0	-1600.37			91.0992	11.5329	16.627
	8.47716	0	-1659.16			91.3086	15.8311	10.5181
	8.49661	0	-1718.19			91.518	11.6818	3.15347
	8.51605	0	-1781.17			91.7275	6.94587	4.31743
	8.53549	0	-1846.2			91.9369	15.4932	9.48966
	8.55494	0	-1913.32			92.1463	19.1219	10.9022
	8.57438	0	-1983.06			92.3557	16.6534	9.35649
	8.59382	0	-2054.99			92.5651	14.7936	8.80913
	8.61327	0	-2129.07			92.7746	14.0176	10.8794
	8.63271	0	-2202.73			92.984	10.3494	12.4297
	8.65215	0	-2281.69			93.1934	6.01568	12.7829
	8.6716	0	-2363.19			93.4028	7.31496	14.0939
	8.69104	0	-2446.98			93.6123	14.8592	17.5385
	8.71048	0	-2533.25			93.8217	24.2299	21.1789
	8.72992	0	-2622.75			94.0311	30.0139	22.7675
	8.74937	0	-2714.98			94.2405	28.8859	21.7491
	8.76881	0	-2806.55			94.45	21.5498	19.3348
	8.78825	0	-2903.52			94.6594	11.4236	17.3987
	8.8077	0	-3003.89			94.8688	10.4689	17.1748
	8.82714	0	-3107.03			95.0782	21.3269	18.2783
	8.84658	0	-3212.54			95.2876	28.0883	18.7728
	8.86603	0	-3320.5			95.4971	25.7269	16.9592
	8.88547	0	-3431.49			95.7065	15.7621	12.8034
	8.90491	0	-3540.68			95.9159	5.64134	7.61816
	8.92435	0	-3655.29			96.1253	9.43292	2.63497
	8.9438	0	-3771.66			96.3348	14.3503	3.18102
	8.96324	0	-3889.14			96.5442	13.2811	9.17546
	8.98268	0	-4006.81			96.7536	5.57449	15.513
	9.00213	0	-4123.51			96.963	13.0253	19.8272
	9.02157	0	-4238.45			97.1725	24.3012	19.4339
	9.04101	0	-4346.76			97.3819	24.719	13.2228
	9.06046	0	-4453.65			97.5913	14.416	2.91114
	9.0799	0	-4554.98			97.8007	13.3961	7.55334
	9.09934	0	-4649.88			98.0101	23.7847	14.2503
	9.11879	0	-4728.93			98.2196	26.1933	15.661
	9.13823	0	-4794.78			98.429	21.1731	13.3974
	9.15767	0	-4844.86			98.6384	14.0915	10.4638
	9.17711	0	-4874.16			98.8478	6.6137	8.17552
	9.19656	0	-4875.91			99.0573	2.30241	6.36355
	9.216	0	-4846.8			99.2667	9.34925	6.06598
	9.23544	0	-4786.38			99.4761	12.7249	7.10278
	9.25489	0	-4694.34			99.6855	13.1597	8.49049
	9.27433	0	-4543.05			99.895	12.6695	10.7393
	9.29377	0	-4344.99			100.104	10.7281	12.8455
	9.31322	0	-4108.16			100.314	9.04896	12.4106
	9.33266	0	-3810.67			100.523	9.63815	8.28492
	9.3521	0	-3436.61			100.733	6.68451	3.09776
	9.37154	0	-3000.12			100.942	3.03568	7.46047
	9.39099	0	-2501.51			101.151	12.8999	11.3952
	9.41043	0	-1943.48			101.361	16.8294	10.8723
	9.42987	0	-1298.97			101.57	11.2367	7.29262
	9.44932	0	-614.148			101.78	2.33469	4.84237
	9.46876	0	145.23			101.989	6.937	3.14808
	9.4882	0	960.417			102.199	4.50644	4.51264
	9.50765	0	1845.65			102.408	12.8629	12.979
	9.52709	0	2766.15			102.617	24.385	18.6792
	9.54653	0	3720.16			102.827	24.2022	15.8666
	9.56598	0	4703.24			103.036	12.5902	4.3976
	9.58542	0	5665.36			103.246	20.7237	14.3033
	9.60486	0	6663.8			103.455	35.1677	27.0381
	9.6243	0	7653.83			103.665	34.2863	28.8501
	9.64375	0	8619.26			103.874	18.323	18.6567
	9.66319	0	9545.24			104.083	6.53877	2.37725
	9.68263	0	10417.7			104.293	19.2441	13.3789
	9.70208	0	11234.1			104.502	21.2474	20.6137
	9.72152	0	11956.9			104.712	14.4956	19.3222
	9.74096	0	12589.6			104.921	7.37505	13.6646
	9.76041	0	13135.3			105.131	5.58256	9.5333
	9.77985	0	13582.3			105.34	7.85325	8.20352
	9.79929	0	13911.6			105.549	9.46034	5.85599
	9.81873	0	14090.8			105.759	6.59207	1.69232
	9.83818	0	14148			105.968	5.55165	2.94274
	9.85762	0	14092.4			106.178	9.01541	4.78378
	9.87706	0	13904.8			106.387	5.54947	4.58397
	9.89651	0	13559			106.597	6.30703	8.40712
	9.91595	0	13103.6			106.806	16.8078	14.0551
	9.93539	0	12541.7			107.015	18.7747	15.9429
	9.95484	0	11881.2			107.225	9.98058	11.6594
	9.97428	0	11103.2			107.434	5.10282	4.15533
	9.99372	0	10295.4			107.644	13.792	11.1926
	10.0132	0	9413.36			107.853	15.4506	18.7621
	10.0326	0	8482.16			108.062	15.4825	19.0635
	10.052	0	7537.02			108.272	14.7396	11.3933
	10.0715	0	6589.71			108.481	7.39899	5.70625
	10.0909	0	5654.69			108.691	10.3767	15.817
	10.1104	0	4746.41			108.9	21.1991	20.9595
	10.1298	0	3913.8			109.11	23.8114	19.1473
	10.1493	0	3100.64			109.319	24.3449	18.0723
	10.1687	0	2335.39			109.528	29.4681	22.2306
	10.1882	0	1620.73			109.738	28.6172	22.8774
	10.2076	0	980.12			109.947	15.9501	15.5038
	10.227	0	394.971			110.157	4.08756	3.30914
	10.2465	0	-140.639			110.366	14.7843	7.88158
	10.2659	0	-610.87			110.576	13.7278	12.2184
	10.2854	0	-1032.98			110.785	3.39344	9.68349
	10.3048	0	-1409.87			110.994	7.65686	4.64644
	10.3242	0	-1742.88			111.204	9.98185	3.83091
	10.3437	0	-2035.1			111.413	5.33786	2.90703
	10.3631	0	-2271.09			111.623	7.69872	1.6533
	10.3826	0	-2464.34			111.832	10.5128	7.46446
	10.402	0	-2617.59			112.042	8.02151	11.1929
	10.4215	0	-2740.32			112.251	5.8559	10.8406
	10.4409	0	-2816.18			112.46	5.59923	8.6952
	10.4604	0	-2861.2			112.67	10.4395	12.6099
	10.4798	0	-2876.95			112.879	20.3001	19.2792
	10.4992	0	-2867.32			113.089	25.5956	21.9927
	10.5187	0	-2829.9			113.298	21.6401	18.7431
	10.5381	0	-2773.56			113.507	11.3488	11.2265
	10.5576	0	-2702.36			113.717	5.17801	5.31208
	10.577	0	-2618.67			113.926	9.23052	10.4373
	10.5965	0	-2521.18			114.136	14.2084	16.4549
	10.6159	0	-2417.38			114.345	18.4434	18.7135
	10.6353	0	-2308.01			114.555	17.1757	15.6814
	10.6548	0	-2198.19			114.764	9.33917	8.19004
	10.6742	0	-2081.9			114.973	2.05844	0.8823
	10.6937	0	-1964.01			115.183	7.00527	6.10771
	10.7131	0	-1846.6			115.392	6.35178	6.38773
	10.7326	0	-1730.81			115.602	1.97792	2.42653
	10.752	0	-1618.06			115.811	4.49651	4.29046
	10.7714	0	-1510.3			116.021	7.82673	8.3535
	10.7909	0	-1410.91			116.23	9.49794	9.87931
	10.8103	0	-1312.87			116.439	11.6319	11.3032
	10.8298	0	-1223.36			116.649	16.7163	15.437
	10.8492	0	-1141.79			116.858	21.9019	20.0755
	10.8687	0	-1066.7			117.068	22.4877	21.6678
	10.8881	0	-998.781			117.277	17.2052	18.6131
	10.9075	0	-939.877			117.487	9.08656	12.1345
	10.927	0	-890.441			117.696	3.35018	6.8804
	10.9464	0	-846.309			117.905	3.82678	7.69643
	10.9659	0	-808.603			118.115	5.24373	8.50042
	10.9853	0	-779.353			118.324	5.76554	6.79562
	11.0048	0	-756.996			118.534	5.44402	5.13473
	11.0242	0	-739.432			118.743	6.26219	5.19308
	11.0436	0	-726.68			118.952	7.29322	4.78518
	11.0631	0	-720.065			119.162	6.93048	3.64682
	11.0825	0	-717.03			119.371	6.68732	3.39701
	11.102	0	-717.224			119.581	6.8863	3.44492
	11.1214	0	-720.042			119.79	6.09599	2.78308
	11.1409	0	-725.239			120	5.17724	2.37435
	11.1603	0	-732.368			120.209	4.93936	2.80038
	11.1798	0	-740.486			120.418	6.2981	4.86311
	11.1992	0	-749.011			120.628	10.6966	9.5928
	11.2186	0	-758.418			120.837	15.9887	15.0079
	11.2381	0	-767.852			121.047	19.6556	18.3252
	11.2575	0	-777.213			121.256	19.4627	17.8916
	11.277	0	-786.463			121.466	14.5815	14.3584
	11.2964	0	-795.493			121.675	7.62569	10.2434
	11.3158	0	-804.256			121.884	4.42116	8.14051
	11.3353	0	-812.137			122.094	8.1822	9.46373
	11.3547	0	-819.52			122.303	15.3253	12.4936
	11.3742	0	-825.956			122.513	19.5084	13.6394
	11.3936	0	-831.546			122.722	15.0481	11.4894
	11.4131	0	-836.476			122.932	3.27774	8.82722
	11.4325	0	-840.732			123.141	9.59614	8.47998
	11.452	0	-844.011			123.35	13.1736	6.37804
	11.4714	0	-845.988			123.56	7.80773	0.47122
	11.4908	0	-847.089			123.769	11.2375	7.0984
	11.5103	0	-847.218			123.979	17.862	10.9253
	11.5297	0	-846.235			124.188	16.009	8.86659
	11.5492	0	-843.62			124.397	13.7782	6.6629
	11.5686	0	-839.658			124.607	20.5851	13.8633
	11.5881	0	-834.485			124.816	23.8882	20.1183
	11.6075	0	-828.476			125.026	18.866	20.7243
	11.6269	0	-821.313			125.235	9.91836	15.8322
	11.6464	0	-813.48			125.445	4.56929	8.22083
	11.6658	0	-804.955			125.654	2.80625	3.1452
	11.6853	0	-795.447			125.863	1.85268	6.0954
	11.7047	0	-785.039			126.073	7.25526	7.80007
	11.7241	0	-774.264			126.282	10.7464	7.14721
	11.7436	0	-763.607			126.492	10.3493	6.03771
	11.763	0	-752.364			126.701	6.54804	8.21361
	11.7825	0	-740.895			126.911	8.97641	12.9635
	11.8019	0	-729.528			127.12	17.2891	16.6637
	11.8214	0	-718.257			127.329	21.256	16.9198
	11.8408	0	-706.902			127.539	17.1645	13.2358
	11.8603	0	-695.577			127.748	6.98803	7.21371
	11.8797	0	-684.674			127.958	4.02511	1.78939
	11.8991	0	-673.454			128.167	7.31081	2.17105
	11.9186	0	-662.309			128.377	3.47204	2.8374
	11.938	0	-651.647			128.586	8.64841	4.17374
	11.9575	0	-641.419			128.795	14.2646	7.92546
	11.9769	0	-631.555			129.005	11.9413	11.8017
	11.9963	0	-621.993			129.214	5.66703	13.0733
	12.0158	0	-612.859			129.424	7.41312	10.0507
	12.0352	0	-603.549			129.633	6.89874	6.70416
	12.0547	0	-594.47			129.843	11.9671	12.3299
	12.0741	0	-585.68			130.052	23.0815	17.2415
	12.0936	0	-577.38			130.261	24.9121	15.9208
	12.113	0	-569.174			130.471	12.4014	11.639
	12.1325	0	-561.272			130.68	9.41481	14.4573
	12.1519	0	-553.121			130.89	25.4533	19.0519
	12.1713	0	-545.285			131.099	27.0945	17.2485
	12.1908	0	-537.484			131.308	16.5912	9.08493
	12.2102	0	-529.53			131.518	14.8949	5.09892
	12.2297	0	-521.239			131.727	19.7406	12.0776
	12.2491	0	-512.876			131.937	13.2134	13.7786
	12.2686	0	-504.857			132.146	1.39317	8.74369
	12.288	0	-496.612			132.356	10.719	0.66772
	12.3074	0	-488.389			132.565	9.18932	9.36659
	12.3269	0	-480.457			132.774	3.92783	13.4192
	12.3463	0	-472.497			132.984	12.1064	10.5873
	12.3658	0	-464.473			133.193	11.926	2.61602
	12.3852	0	-456.392			133.403	2.87576	6.50714
	12.4047	0	-448.785			133.612	9.90067	11.4838
	12.4241	0	-440.955			133.822	15.6038	11.6246
	12.4435	0	-433.144			134.031	17.9308	11.7944
	12.463	0	-425.381			134.24	23.3903	15.4786
	12.4824	0	-417.543			134.45	24.9465	17.562
	12.5019	0	-409.602			134.659	15.7821	14.8271
	12.5213	0	-401.759			134.869	2.1739	9.21083
	12.5408	0	-394.307			135.078	15.2666	9.10432
	12.5602	0	-386.526			135.288	19.2122	13.872
	12.5797	0	-378.289			135.497	13.1413	15.0735
	12.5991	0	-369.806			135.706	4.72618	11.1449
	12.6185	0	-361.155			135.916	1.41007	7.09559
	12.638	0	-352.603			136.125	6.58647	11.3838
	12.6574	0	-344.126			136.335	15.7146	15.3839
	12.6769	0	-335.827			136.544	19.6914	14.6548
	12.6963	0	-327.07			136.753	14.1559	10.4877
	12.7157	0	-318.092			136.963	2.67735	6.83743
	12.7352	0	-309.162			137.172	8.19137	6.46132
	12.7546	0	-300.232			137.382	10.8347	6.15708
	12.7741	0	-291.276			137.591	7.8571	4.12425
	12.7935	0	-282.283			137.801	7.98663	4.56601
	12.813	0	-273.425			138.01	8.52414	7.85202
	12.8324	0	-264.297			138.219	4.83589	8.22965
	12.8519	0	-255.291			138.429	2.05083	3.91813
	12.8713	0	-246.543			138.638	4.41997	3.6752
	12.8907	0	-237.715			138.848	7.10056	10.5877
	12.9102	0	-228.817			139.057	10.8658	14.0736
	12.9296	0	-219.901			139.267	13.4986	14.3873
	12.9491	0	-211.366			139.476	15.4976	14.2777
	12.9685	0	-203.088			139.685	16.9209	14.0472
	12.9879	0	-195.177			139.895	15.1103	11.6106
	13.0074	0	-187.502			140.104	11.7849	8.45897
	13.0268	0	-179.864			140.314	13.297	10.2576
	13.0463	0	-172.786			140.523	14.8338	13.492
	13.0657	0	-166.129			140.733	10.8761	12.6913
	13.0852	0	-159.985			140.942	3.73926	6.9275
	13.1046	0	-153.731			141.151	4.8512	1.86096
	13.1241	0	-147.84			141.361	7.78081	9.37626
	13.1435	0	-142.493			141.57	9.20834	12.6217
	13.1629	0	-137.525			141.78	11.0166	10.7479
	13.1824	0	-132.868			141.989	11.2002	7.31339
	13.2018	0	-128.137			142.198	8.41772	7.98364
	13.2213	0	-123.614			142.408	4.56842	8.81569
	13.2407	0	-118.912			142.617	2.99269	6.38056
	13.2601	0	-114.101			142.827	1.57025	4.81656
	13.2796	0	-109.109			143.036	3.84327	8.48539
	13.299	0	-104.08			143.246	9.61354	11.6962
	13.3185	0	-98.9456			143.455	15.2269	13.5779
	13.3379	0	-93.6346			143.664	20.7841	15.3755
	13.3574	0	-88.1577			143.874	25.1011	16.8967
	13.3768	0	-82.3609			144.083	24.7445	16.8303
	13.3963	0	-76.5015			144.293	18.7212	14.8262
	13.4157	0	-70.6314			144.502	11.1125	12.4668
	13.4351	0	-64.6625			144.712	5.45294	12.7483
	13.4546	0	-58.6167			144.921	7.25428	15.7327
	13.474	0	-52.5471			145.13	19.1477	18.0168
	13.4935	0	-46.7126			145.34	26.1976	16.784
	13.5129	0	-40.9694			145.549	21.4949	10.9147
	13.5323	0	-35.357			145.759	14.3871	2.89329
	13.5518	0	-29.8221			145.968	22.6382	9.62001
	13.5712	0	-24.3368			146.178	24.5584	15.1819
	13.5907	0	-18.9619			146.387	14.9516	13.5878
	13.6101	0	-13.8524			146.596	14.4469	8.19722
	13.6296	0	-9.24525			146.806	16.0417	12.8642
	13.649	0	-4.89351			147.015	7.48609	18.3769
	13.6685	0	-1.10907			147.225	21.8736	15.3924
	13.6879	0	2.38991			147.434	31.3839	5.68476
	13.7073	0	5.5115			147.643	28.4437	7.90436
	13.7268	0	8.17365			147.853	34.2342	10.5588
	13.7462	0	10.2119			148.062	39.8299	3.65093
	13.7657	0	11.8533			148.272	29.6146	15.3023
	13.7851	0	13.3236			148.481	40.3853	28.0066
	13.8046	0	14.5191			148.691	63.6046	27.9375
	13.824	0	15.291			148.9	60.9253	12.8697
	13.8434	0	15.4247			149.109	46.673	13.2104
	13.8629	0	15.2662			149.319	67.4226	33.1054
	13.8823	0	14.9595			149.528	86.8343	39.7813
	13.9018	0	14.7064			149.738	79.0071	31.4429
	13.9212	0	14.8594			149.947	61.1154	16.8724
	13.9407	0	15.1077			--	--	--
	13.9601	0	15.3908			--	--	--
	13.9795	0	15.6247			--	--	--
	13.999	0	16.0823			--	--	--
	14.0184	0	16.7299			--	--	--
	14.0379	0	17.5214			--	--	--
	14.0573	0	18.4691			--	--	--
	14.0768	0	19.9168			--	--	--
	14.0962	0	21.5591			--	--	--
	14.1157	0	23.2597			--	--	--
	14.1351	0	24.9083			--	--	--
	14.1545	0	27.0723			--	--	--
	14.174	0	29.08			--	--	--
	14.1934	0	30.9761			--	--	--
	14.2129	0	32.6085			--	--	--
	14.2323	0	34.4159			--	--	--
	14.2517	0	36.1217			--	--	--
	14.2712	0	37.7457			--	--	--
	14.2906	0	39.2989			--	--	--
	14.3101	0	40.637			--	--	--
	14.3295	0	41.5594			--	--	--
	14.349	0	42.3247			--	--	--
	14.3684	0	43.0899			--	--	--
	14.3879	0	43.8493			--	--	--
	14.4073	0	44.3041			--	--	--
	14.4267	0	44.792			--	--	--
	14.4462	0	45.3951			--	--
	14.4656	0	45.9998			--	--
	14.4851	0	46.4282
	14.5045	0	46.771
	14.5239	0	47.0233
	14.5434	0	47.0008
	14.5628	0	47.1247
	14.5823	0	47.4124
	14.6017	0	47.7537
	14.6212	0	47.8541
	14.6406	0	48.135
	14.6601	0	48.5434
	14.6795	0	48.9123
	14.6989	0	48.9317
	14.7184	0	48.9283
	14.7378	0	48.9174
	14.7573	0	48.8237
	14.7767	0	48.5107
	14.7962	0	48.2437
	14.8156	0	47.9616
	14.835	0	47.5259
	14.8545	0	46.7444
	14.8739	0	45.6887
	14.8934	0	44.8814
	14.9128	0	44.203
	14.9322	0	43.5538
	14.9517	0	42.6812
	14.9711	0	41.7461
	14.9906	0	40.8252
	15.01	0	40.0371
	15.0295	0	39.3473
	15.0489	0	38.414
	15.0684	0	37.4655
	15.0878	0	36.6606
	15.1072	0	36.3118
	15.1267	0	36.1364
	15.1461	0	36.0106
	15.1656	0	35.8943
	15.185	0	35.7069
	15.2045	0	35.6641
	15.2239	0	35.9947
	15.2433	0	36.7047
	15.2628	0	37.7308
	15.2822	0	39.0149
	15.3017	0	40.5961
	15.3211	0	42.359
	15.3406	0	44.1221
	15.36	0	45.7478
	15.3794	0	47.3466
	15.3989	0	48.9066
	15.4183	0	50.229
	15.4378	0	51.1701
	15.4572	0	52.0655
	15.4767	0	52.8911
	15.4961	0	53.5998
	15.5155	0	53.8903
	15.535	0	53.9134
	15.5544	0	53.8028
	15.5739	0	53.6534
	15.5933	0	53.5377
	15.6128	0	53.5829
	15.6322	0	53.7334
	15.6517	0	53.9616
	15.6711	0	54.1762
	15.6905	0	54.5743
	15.71	0	54.9778
	15.7294	0	55.3039
	15.7489	0	55.465
	15.7683	0	55.8604
	15.7878	0	56.3972
	15.8072	0	57.0431
	15.8266	0	57.6393
	15.8461	0	57.789
	15.8655	0	57.6055
	15.885	0	57.2859
	15.9044	0	57.0659
	15.9238	0	56.788
	15.9433	0	56.3214
	15.9627	0	55.8346
	15.9822	0	55.4964
	16.0016	0	55.0232
	16.0211	0	54.2568
	16.0405	0	53.3719
	16.06	0	52.366
	16.0794	0	51.0326
	16.0988	0	49.5316
	16.1183	0	47.9038
	16.1377	0	46.1962
	16.1572	0	44.3919
	16.1766	0	42.3157
	16.196	0	39.7962
	16.2155	0	36.9577
	16.2349	0	34.1456
	16.2544	0	31.454
	16.2738	0	28.818
	16.2933	0	26.2065
	16.3127	0	23.6931
	16.3321	0	21.2539
	16.3516	0	18.8829
	16.371	0	16.3979
	16.3905	0	13.5871
	16.4099	0	10.75
	16.4294	0	8.03797
	16.4488	0	5.38942
	16.4683	0	2.48577
	16.4877	0	-0.88719
	16.5071	0	-4.56012
	16.5266	0	-8.51668
	16.546	0	-12.7267
	16.5655	0	-17.3651
	16.5849	0	-22.0948
	16.6044	0	-27.0813
	16.6238	0	-32.1162
	16.6432	0	-37.1572
	16.6627	0	-42.2826
	16.6821	0	-47.5407
	16.7016	0	-52.9288
	16.721	0	-58.3073
	16.7405	0	-64.003
	16.7599	0	-69.5904
	16.7793	0	-74.8903
	16.7988	0	-79.7154
	16.8182	0	-84.3127
	16.8377	0	-88.7568
	16.8571	0	-92.8945
	16.8766	0	-96.9535
	16.896	0	-100.292
	16.9154	0	-103.183
	16.9349	0	-105.739
	16.9543	0	-108.085
	16.9738	0	-109.797
	16.9932	0	-111.04
	17.0127	0	-111.891
	17.0321	0	-112.21
	17.0515	0	-112.045
	17.071	0	-111.824
	17.0904	0	-111.107
	17.1099	0	-109.77
	17.1293	0	-107.592
	17.1488	0	-104.87
	17.1682	0	-101.874
	17.1877	0	-98.6725
	17.2071	0	-95.4196
	17.2265	0	-91.9277
	17.246	0	-88.2899
	17.2654	0	-84.6709
	17.2849	0	-80.8163
	17.3043	0	-76.5537
	17.3238	0	-72.2259
	17.3432	0	-68.0175
	17.3626	0	-64.0547
	17.3821	0	-60.483
	17.4015	0	-57.1597
	17.421	0	-53.6979
	17.4404	0	-50.1023
	17.4598	0	-46.3685
	17.4793	0	-42.7021
	17.4987	0	-39.2292
	17.5182	0	-35.907
	17.5376	0	-32.808
	17.5571	0	-29.6907
	17.5765	0	-26.5513
	17.5959	0	-23.3686
	17.6154	0	-20.1518
	17.6348	0	-17.1327
	17.6543	0	-14.282
	17.6737	0	-11.7138
	17.6932	0	-9.33384
	17.7126	0	-7.58568
	17.7321	0	-6.23456
	17.7515	0	-5.10677
	17.7709	0	-4.05726
	17.7904	0	-3.16561
	17.8098	0	-2.5075
	17.8293	0	-2.08749
	17.8487	0	-1.94245
	17.8681	0	-1.94801
	17.8876	0	-1.80327
	17.907	0	-1.83309
	17.9265	0	-2.04057
	17.9459	0	-2.33616
	17.9654	0	-2.30994
	17.9848	0	-2.32638
	18.0042	0	-2.50419
	18.0237	0	-2.93985
	18.0431	0	-3.56986
	18.0626	0	-4.32596
	18.082	0	-5.0766
	18.1015	0	-5.80243
	18.1209	0	-6.40448
	18.1404	0	-7.07439
	18.1598	0	-7.61609
	18.1792	0	-7.98015
	18.1987	0	-8.20229
	18.2181	0	-8.33114
	18.2376	0	-8.23662
	18.257	0	-7.84999
	18.2765	0	-7.23265
	18.2959	0	-6.45906
	18.3153	0	-5.52687
	18.3348	0	-4.54089
	18.3542	0	-3.50515
	18.3737	0	-2.79125
	18.3931	0	-2.26736
	18.4126	0	-1.96297
	18.432	0	-1.84234
	18.4514	0	-1.71519
	18.4709	0	-1.87011
	18.4903	0	-2.40408
	18.5098	0	-3.38699
	18.5292	0	-4.52276
	18.5487	0	-5.79059
	18.5681	0	-7.23352
	18.5876	0	-8.83696
	18.607	0	-10.5394
	18.6264	0	-11.913
	18.6459	0	-13.1285
	18.6653	0	-14.3556
	18.6848	0	-15.821
	18.7042	0	-17.2705
	18.7236	0	-18.6602
	18.7431	0	-19.9826
	18.7625	0	-21.3882
	18.782	0	-22.8631
	18.8014	0	-24.2665
	18.8209	0	-25.4832
	18.8403	0	-26.5298
	18.8597	0	-27.5524
	18.8792	0	-28.4701
	18.8986	0	-29.2552
	18.9181	0	-29.8078
	18.9375	0	-30.1379
	18.957	0	-30.1393
	18.9764	0	-29.6118
	18.9959	0	-28.6234
	19.0153	0	-27.2145
	19.0347	0	-25.7885
	19.0542	0	-24.4002
	19.0736	0	-22.8865
	19.0931	0	-21.1204
	19.1125	0	-18.9604
	19.1319	0	-16.7366
	19.1514	0	-14.5343
	19.1708	0	-12.1716
	19.1903	0	-9.66511
	19.2097	0	-7.06605
	19.2292	0	-4.51379
	19.2486	0	-1.99065
	19.268	0	0.58411
	19.2875	0	3.5394
	19.3069	0	6.80562
	19.3264	0	10.2451
	19.3458	0	13.7305
	19.3653	0	17.2848
	19.3847	0	20.7886
	19.4042	0	24.2845
	19.4236	0	27.6952
	19.443	0	31.2592
	19.4625	0	34.812
	19.4819	0	38.3145
	19.5014	0	41.7531
	19.5208	0	45.0844
	19.5403	0	48.3693
	19.5597	0	51.5228
	19.5791	0	54.8094
	19.5986	0	58.1819
	19.618	0	61.5521
	19.6375	0	64.8882
	19.6569	0	68.2604
	19.6764	0	71.7027
	19.6958	0	74.9742
	19.7152	0	78.3914
	19.7347	0	81.9904
	19.7541	0	85.717
	19.7736	0	89.3478
	19.793	0	92.9305
	19.8125	0	96.6089
	19.8319	0	100.199
	19.8513	0	103.82
	19.8708	0	107.304
	19.8902	0	110.522
	19.9097	0	113.593
	19.9291	0	116.58
	19.9486	0	119.416
	19.968	0	122.096
	19.9874	0	124.419
	20.0069	0	126.424
	20.0263	0	127.884
	20.0458	0	128.762
	20.0652	0	129.337
	20.0847	0	129.336
	20.1041	0	128.764
	20.1236	0	127.169
	20.143	0	124.701
	20.1624	0	121.548
	20.1819	0	117.186
	20.2013	0	111.631
	20.2208	0	105.339
	20.2402	0	97.5579
	20.2597	0	88.9837
	20.2791	0	79.1411
	20.2985	0	68.2007
	20.318	0	56.6054
	20.3374	0	43.9993
	20.3569	0	31.3824
	20.3763	0	17.5663
	20.3957	0	3.19436
	20.4152	0	-11.2161
	20.4346	0	-25.5323
	20.4541	0	-39.699
	20.4735	0	-53.5459
	20.493	0	-66.1311
	20.5124	0	-78.8493
	20.5318	0	-90.4282
	20.5513	0	-101.084
	20.5707	0	-110.642
	20.5902	0	-117.787
	20.6096	0	-124.438
	20.6291	0	-128.717
	20.6485	0	-131.993
	20.668	0	-134.428
	20.6874	0	-134.707
	20.7068	0	-134.544
	20.7263	0	-132.69
	20.7457	0	-129.057
	20.7652	0	-125.226
	20.7846	0	-119.979
	20.8041	0	-114.508
	20.8235	0	-108.446
	20.8429	0	-101.233
	20.8624	0	-94.0111
	20.8818	0	-87.2377
	20.9013	0	-80.9701
	20.9207	0	-74.6006
	20.9401	0	-68.8439
	20.9596	0	-63.1228
	20.979	0	-58.2902
	20.9985	0	-54.0243
	21.0179	0	-50.0178
	21.0374	0	-47.4671
	21.0568	0	-44.9848
	21.0763	0	-42.9653
	21.0957	0	-41.3508
	21.1151	0	-39.7739
	21.1346	0	-38.7099
	21.154	0	-37.7645
	21.1735	0	-36.9622
	21.1929	0	-36.2982
	21.2124	0	-35.6379
	21.2318	0	-35.4911
	21.2512	0	-35.6513
	21.2707	0	-35.7644
	21.2901	0	-35.4847
	21.3096	0	-35.1883
	21.329	0	-34.9995
	21.3485	0	-34.8824
	21.3679	0	-34.7443
	21.3873	0	-34.7209
	21.4068	0	-34.7919
	21.4262	0	-34.8845
	21.4457	0	-34.8393
	21.4651	0	-34.7926
	21.4846	0	-35.4036
	21.504	0	-36.2444
	21.5234	0	-37.1962
	21.5429	0	-38.8571
	21.5623	0	-40.5414
	21.5818	0	-42.2499
	21.6012	0	-44.015
	21.6207	0	-45.7746
	21.6401	0	-47.608
	21.6595	0	-49.468
	21.679	0	-51.367
	21.6984	0	-53.1121
	21.7179	0	-54.7966
	21.7373	0	-56.0794
	21.7568	0	-57.2852
	21.7762	0	-58.2795
	21.7956	0	-58.4622
	21.8151	0	-58.6369
	21.8345	0	-58.3411
	21.854	0	-57.8751
	21.8734	0	-57.3672
	21.8929	0	-56.2859
	21.9123	0	-55.1156
	21.9318	0	-53.5153
	21.9512	0	-51.3946
	21.9706	0	-49.2449
	21.9901	0	-46.6287
	22.0095	0	-43.863
	22.029	0	-41.0057
	22.0484	0	-37.9481
	22.0678	0	-34.8876
	22.0873	0	-31.833
	22.1067	0	-28.732
	22.1262	0	-25.6613
	22.1456	0	-22.637
	22.1651	0	-19.6409
	22.1845	0	-17.1499
	22.2039	0	-15.1488
	22.2234	0	-13.1805
	22.2428	0	-11.6985
	22.2623	0	-10.2435
	22.2817	0	-8.99685
	22.3012	0	-7.90685
	22.3206	0	-6.82054
	22.3401	0	-6.35842
	22.3595	0	-6.04044
	22.3789	0	-5.81755
	22.3984	0	-6.13107
	22.4178	0	-6.4657
	22.4373	0	-6.61158
	22.4567	0	-6.66645
	22.4762	0	-6.71239
	22.4956	0	-7.03752
	22.515	0	-7.41211
	22.5345	0	-7.72253
	22.5539	0	-7.56566
	22.5734	0	-7.38445
	22.5928	0	-6.9926
	22.6122	0	-6.62118
	22.6317	0	-6.07185
	22.6511	0	-5.35236
	22.6706	0	-4.60874
	22.69	0	-3.80869
	22.7095	0	-2.94249
	22.7289	0	-2.05913
	22.7484	0	-0.52641
	22.7678	0	1.04554
	22.7872	0	2.74562
	22.8067	0	4.48432
	22.8261	0	6.26418
	22.8456	0	8.39269
	22.865	0	10.5632
	22.8845	0	12.8461
	22.9039	0	15.4054
	22.9233	0	17.8794
	22.9428	0	20.5323
	22.9622	0	23.1512
	22.9817	0	25.6565
	23.0011	0	28.0096
	23.0206	0	30.3617
	23.04	0	32.572
	23.0594	0	34.575
	23.0789	0	36.6179
	23.0983	0	38.6141
	23.1178	0	40.6054
	23.1372	0	42.5856
	23.1567	0	44.3792
	23.1761	0	46.1328
	23.1956	0	47.5815
	23.215	0	49.1053
	23.2344	0	50.592
	23.2539	0	51.9293
	23.2733	0	53.2638
	23.2928	0	54.3526
	23.3122	0	55.2809
	23.3316	0	56.094
	23.3511	0	56.6525
	23.3705	0	57.2052
	23.39	0	57.4551
	23.4094	0	57.6363
	23.4289	0	57.8629
	23.4483	0	57.9887
	23.4677	0	58.0669
	23.4872	0	57.9137
	23.5066	0	57.6242
	23.5261	0	57.3491
	23.5455	0	57.286
	23.565	0	57.2655
	23.5844	0	57.4561
	23.6039	0	58.0851
	23.6233	0	58.7353
	23.6427	0	59.7645
	23.6622	0	60.8967
	23.6816	0	62.0746
	23.7011	0	63.3909
	23.7205	0	64.7077
	23.74	0	66.2395
	23.7594	0	67.8962
	23.7788	0	69.5578
	23.7983	0	71.1548
	23.8177	0	72.7548
	23.8372	0	74.0551
	23.8566	0	75.1676
	23.876	0	76.3077
	23.8955	0	77.121
	23.9149	0	77.8208
	23.9344	0	78.3211
	23.9538	0	78.3837
	23.9733	0	78.4415
	23.9927	0	77.8495
	24.0121	0	77.0432
	24.0316	0	76.0707
	24.051	0	74.5675
	24.0705	0	73.055
	24.0899	0	71.0719
	24.1094	0	68.7938
	24.1288	0	66.4865
	24.1483	0	63.3721
	24.1677	0	60.1774
	24.1871	0	56.9231
	24.2066	0	53.7539
	24.226	0	50.5718
	24.2455	0	47.3183
	24.2649	0	44.1611
	24.2844	0	41.08
	24.3038	0	38.245
	24.3232	0	35.4237
	24.3427	0	32.9798
	24.3621	0	30.5934
	24.3816	0	28.3445
	24.401	0	26.7313
	24.4205	0	25.0642
	24.4399	0	23.6144
	24.4593	0	22.1764
	24.4788	0	20.8482
	24.4982	0	20.2012
	24.5177	0	19.5772
	24.5371	0	18.9455
	24.5566	0	18.2794
	24.576	0	17.6506
	24.5954	0	17.196
	24.6149	0	16.7389
	24.6343	0	16.3033
	24.6538	0	15.8764
	24.6732	0	15.4558
	24.6927	0	15.188
	24.7121	0	15.029
	24.7315	0	14.9065
	24.751	0	14.6918
	24.7704	0	14.4758
	24.7899	0	14.5938
	24.8093	0	14.7595
	24.8288	0	14.976
	24.8482	0	15.2823
	24.8677	0	15.5907
	24.8871	0	15.9298
	24.9065	0	16.4169
	24.926	0	16.9291
	24.9454	0	16.99
	24.9649	0	17.0303
	24.9843	0	16.9796
	25.0038	0	16.8429
	25.0232	0	16.6639
	25.0426	0	16.2097
	25.0621	0	15.7548
	25.0815	0	15.1888
	25.101	0	14.2943
	25.1204	0	13.3758
	25.1398	0	11.9935
	25.1593	0	10.5645
	25.1787	0	8.97485
	25.1982	0	7.10408
	25.2176	0	5.29583
	25.2371	0	3.5311
	25.2565	0	1.79365
	25.276	0	0.07092
	25.2954	0	-1.57869
	25.3148	0	-3.22682
	25.3343	0	-4.87535
	25.3537	0	-6.37919
	25.3732	0	-7.71626
	25.3926	0	-8.02922
	25.4121	0	-8.29434
	25.4315	0	-8.20783
	25.4509	0	-7.85655
	25.4704	0	-7.40733
	25.4898	0	-6.22983
	25.5093	0	-4.9613
	25.5287	0	-3.38609
	25.5481	0	-1.34108
	25.5676	0	0.73374
	25.587	0	2.87872
	25.6065	0	4.99807
	25.6259	0	6.94707
	25.6454	0	8.62623
	25.6648	0	10.2974
	25.6842	0	11.1035
	25.7037	0	11.7135
	25.7231	0	12.2326
	25.7426	0	12.4166
	25.762	0	12.5946
	25.7815	0	12.0726
	25.8009	0	11.2922
	25.8204	0	10.4038
	25.8398	0	9.01017
	25.8592	0	7.61295
	25.8787	0	6.22201
	25.8981	0	4.8571
	25.9176	0	3.40868
	25.937	0	1.93976
	25.9565	0	0.47299
	25.9759	0	-1.1278
	25.9953	0	-2.82269
	26.0148	0	-4.49674
	26.0342	0	-5.87523
	26.0537	0	-7.27257
	26.0731	0	-8.21341
	26.0926	0	-8.68577
	26.112	0	-9.14058
	26.1314	0	-9.13373
	26.1509	0	-9.02973
	26.1703	0	-8.61432
	26.1898	0	-7.53006
	26.2092	0	-6.42952
	26.2287	0	-4.47842
	26.2481	0	-2.34339
	26.2675	0	-0.23242
	26.287	0	1.69573
	26.3064	0	3.68848
	26.3259	0	5.81679
	26.3453	0	7.91058
	26.3648	0	9.88848
	26.3842	0	11.3847
	26.4036	0	12.876
	26.4231	0	13.8404
	26.4425	0	14.5501
	26.462	0	15.1744
	26.4814	0	15.3316
	26.5009	0	15.465
	26.5203	0	15.5038
	26.5398	0	15.5303
	26.5592	0	15.5701
	26.5786	0	15.66
	26.5981	0	15.7418
	26.6175	0	15.6377
	26.637	0	15.3533
	26.6564	0	15.0753
	26.6759	0	14.8451
	26.6953	0	14.5911
	26.7147	0	14.2004
	26.7342	0	13.6103
	26.7536	0	13.0162
	26.7731	0	12.0701
	26.7925	0	11.0707
	26.8119	0	9.96519
	26.8314	0	8.65765
	26.8508	0	7.30581
	26.8703	0	5.8347
	26.8897	0	4.34081
	26.9092	0	2.92012
	26.9286	0	1.62721
	26.948	0	0.33537
	26.9675	0	-1.00001
	26.9869	0	-2.39472
	27.0064	0	-3.69649
	27.0258	0	-4.70986
	27.0453	0	-5.71335
	27.0647	0	-6.45849
	27.0842	0	-6.95139
	27.1036	0	-7.38533
	27.123	0	-7.836
	27.1425	0	-8.28745
	27.1619	0	-8.47936
	27.1814	0	-8.42891
	27.2008	0	-8.27092
	27.2203	0	-7.30068
	27.2397	0	-6.3208
	27.2591	0	-5.35076
	27.2786	0	-4.24352
	27.298	0	-3.09661
	27.3175	0	-1.80179
	27.3369	0	-0.53842
	27.3564	0	0.80914
	27.3758	0	2.22567
	27.3952	0	3.68918
	27.4147	0	4.98242
	27.4341	0	6.19454
	27.4536	0	7.14843
	27.473	0	7.68523
	27.4925	0	8.21557
	27.5119	0	8.06475
	27.5313	0	7.69362
	27.5508	0	7.34264
	27.5702	0	7.54865
	27.5897	0	7.76247
	27.6091	0	6.79113
	27.6286	0	5.28256
	27.648	0	3.62803
	27.6674	0	1.92817
	27.6869	0	0.22742
	27.7063	0	-1.69747
	27.7258	0	-3.75568
	27.7452	0	-5.8563
	27.7647	0	-7.93057
	27.7841	0	-10.0788
	27.8036	0	-12.1783
	27.823	0	-14.2236
	27.8424	0	-16.1287
	27.8619	0	-17.3121
	27.8813	0	-18.4791
	27.9008	0	-19.3851
	27.9202	0	-20.107
	27.9397	0	-20.7818
	27.9591	0	-21.1304
	27.9785	0	-21.4617
	27.998	0	-21.4432
	28.0174	0	-21.2608
	28.0369	0	-21.0615
	28.0563	0	-20.5399
	28.0757	0	-19.973
	28.0952	0	-19.4596
	28.1146	0	-18.8896
	28.1341	0	-18.3029
	28.1535	0	-17.819
	28.173	0	-17.3859
	28.1924	0	-16.9363
	28.2118	0	-16.5363
	28.2313	0	-16.1505
	28.2507	0	-16.1377
	28.2702	0	-16.1505
	28.2896	0	-16.3912
	28.3091	0	-16.9337
	28.3285	0	-17.4801
	28.348	0	-17.7061
	28.3674	0	-17.8619
	28.3868	0	-18.2295
	28.4063	0	-19.0136
	28.4257	0	-19.7909
	28.4452	0	-20.2669
	28.4646	0	-20.7108
	28.484	0	-21.0502
	28.5035	0	-21.1231
	28.5229	0	-21.1885
	28.5424	0	-21.184
	28.5618	0	-21.1472
	28.5813	0	-20.9611
	28.6007	0	-20.5099
	28.6201	0	-20.0505
	28.6396	0	-19.5484
	28.659	0	-19.0327
	28.6785	0	-18.5204
	28.6979	0	-18.1221
	28.7174	0	-17.7376
	28.7368	0	-17.549
	28.7563	0	-17.3744
	28.7757	0	-17.1352
	28.7951	0	-16.891
	28.8146	0	-16.6448
	28.834	0	-15.9837
	28.8535	0	-15.1589
	28.8729	0	-14.2128
	28.8924	0	-12.8316
	28.9118	0	-11.4407
	28.9312	0	-9.74191
	28.9507	0	-7.89764
	28.9701	0	-5.92632
	28.9896	0	-3.73916
	29.009	0	-1.475
	29.0285	0	0.98404
	29.0479	0	3.53893
	29.0673	0	6.0455
	29.0868	0	8.34874
	29.1062	0	10.6558
	29.1257	0	13.0666
	29.1451	0	15.6538
	29.1646	0	18.2015
	29.184	0	20.583
	29.2034	0	22.9691
	29.2229	0	24.7777
	29.2423	0	26.1323
	29.2618	0	27.3843
	29.2812	0	28.1347
	29.3007	0	28.8618
	29.3201	0	28.9916
	29.3395	0	28.7114
	29.359	0	28.2075
	29.3784	0	26.6952
	29.3979	0	25.2101
	29.4173	0	23.4713
	29.4368	0	21.4284
	29.4562	0	19.3449
	29.4757	0	17.0118
	29.4951	0	14.661
	29.5145	0	12.4284
	29.534	0	10.3539
	29.5534	0	8.16541
	29.5729	0	5.92639
	29.5923	0	3.68342
	29.6118	0	1.91125
	29.6312	0	0.58409
	29.6506	0	-0.63748
	29.6701	0	-1.13916
	29.6895	0	-1.63058
	29.709	0	-1.66898
	29.7284	0	-1.34452
	29.7478	0	-0.95395
	29.7673	0	0.10195
	29.7867	0	1.18894
	29.8062	0	2.4214
	29.8256	0	3.8866
	29.8451	0	5.38505
	29.8645	0	6.78646
	29.8839	0	8.17367
	29.9034	0	9.4949
	29.9228	0	10.7043
	29.9423	0	11.8273
	29.9617	0	12.5767
	29.9812	0	13.3139
	30.0006	0	13.7373
	30.0201	0	13.9391
	30.0395	0	14.1135
	30.0589	0	13.7627
	30.0784	0	13.3572
	30.0978	0	12.9703
	30.1173	0	12.6323
	30.1367	0	12.2909
	30.1562	0	11.7764
	30.1756	0	11.2411
	30.195	0	10.8035
	30.2145	0	10.5242
	30.2339	0	10.2965
	30.2534	0	10.4649
	30.2728	0	10.6267
	30.2922	0	10.7517
	30.3117	0	10.7718
	30.3311	0	10.7925
	30.3506	0	11.0648
	30.37	0	11.3512
	30.3895	0	11.3491
	30.4089	0	11.176
	30.4284	0	11.0308
	30.4478	0	11.2566
	30.4672	0	11.4846
	30.4867	0	11.5924
	30.5061	0	11.4666
	30.5256	0	11.3148
	30.545	0	10.9709
	30.5645	0	10.6209
	30.5839	0	10.3086
	30.6033	0	10.035
	30.6228	0	9.65535
	30.6422	0	8.69457
	30.6617	0	7.72435
	30.6811	0	6.85589
	30.7006	0	6.01223
	30.72	0	5.1902
	30.7394	0	4.48023
	30.7589	0	3.75369
	30.7783	0	3.30678
	30.7978	0	3.05313
	30.8172	0	2.79092
	30.8367	0	2.45419
	30.8561	0	2.12107
	30.8756	0	2.11771
	30.895	0	2.24545
	30.9144	0	2.26851
	30.9339	0	1.78001
	30.9533	0	1.28505
	30.9728	0	0.58721
	30.9922	0	-0.28912
	31.0116	0	-1.1827
	31.0311	0	-2.24432
	31.0505	0	-3.3087
	31.07	0	-4.63877
	31.0894	0	-6.13571
	31.1089	0	-7.66627
	31.1283	0	-9.19652
	31.1477	0	-10.6748
	31.1672	0	-12.0535
	31.1866	0	-13.4175
	31.2061	0	-14.6953
	31.2255	0	-15.4774
	31.245	0	-16.2557
	31.2644	0	-16.9084
	31.2839	0	-17.4747
	31.3033	0	-18.0049
	31.3227	0	-18.3279
	31.3422	0	-18.646
	31.3616	0	-18.6272
	31.3811	0	-18.478
	31.4005	0	-18.1751
	31.42	0	-17.6779
	31.4394	0	-17.1643
	31.4588	0	-16.4101
	31.4783	0	-15.4566
	31.4977	0	-14.4029
	31.5172	0	-13.3564
	31.5366	0	-12.3451
	31.556	0	-10.991
	31.5755	0	-9.5517
	31.5949	0	-8.14416
	31.6144	0	-6.79997
	31.6338	0	-5.45768
	31.6533	0	-4.66675
	31.6727	0	-4.00054
	31.6922	0	-3.42702
	31.7116	0	-3.18811
	31.731	0	-2.95528
	31.7505	0	-3.17721
	31.7699	0	-3.52993
	31.7894	0	-4.15134
	31.8088	0	-5.06597
	31.8283	0	-6.01071
	31.8477	0	-6.58875
	31.8671	0	-7.1153
	31.8866	0	-7.63199
	31.906	0	-8.00555
	31.9255	0	-8.35986
	31.9449	0	-8.44019
	31.9644	0	-8.55357
	31.9838	0	-8.39282
	32.0032	0	-7.83158
	32.0227	0	-7.24115
	32.0421	0	-6.51588
	32.0616	0	-5.80374
	32.081	0	-5.19038
	32.1005	0	-4.56188
	32.1199	0	-3.93022
	32.1393	0	-3.33
	32.1588	0	-2.74266
	32.1782	0	-2.10226
	32.1977	0	-1.39775
	32.2171	0	-0.74412
	32.2366	0	-0.31159
	32.256	0	0.10955
	32.2754	0	0.42214
	32.2949	0	0.62473
	32.3143	0	0.87418
	32.3338	0	1.21678
	32.3532	0	1.55354
	32.3727	0	1.53739
	32.3921	0	1.3023
	32.4115	0	1.02983
	32.431	0	0.77626
	32.4504	0	0.52349
	32.4699	0	0.07909
	32.4893	0	-0.42023
	32.5088	0	-0.85881
	32.5282	0	-1.01467
	32.5476	0	-1.16412
	32.5671	0	-1.04079
	32.5865	0	-0.85579
	32.606	0	-0.6566
	32.6254	0	-0.37413
	32.6449	0	-0.08188
	32.6643	0	0.59484
	32.6838	0	1.29937
	32.7032	0	1.91667
	32.7226	0	2.44569
	32.7421	0	2.97359
	32.7615	0	3.22853
	32.781	0	3.46291
	32.8004	0	3.54883
	32.8199	0	3.41712
	32.8393	0	3.28323
	32.8587	0	2.98918
	32.8782	0	2.63701
	32.8976	0	2.04784
	32.9171	0	1.28092
	32.9365	0	0.53588
	32.956	0	-0.34485
	32.9754	0	-1.24439
	32.9948	0	-2.01133
	33.0143	0	-2.69766
	33.0337	0	-3.39825
	33.0532	0	-4.12648
	33.0726	0	-4.87077
	33.0921	0	-5.49356
	33.1115	0	-5.99641
	33.1309	0	-6.38662
	33.1504	0	-6.49019
	33.1698	0	-6.58996
	33.1893	0	-6.52262
	33.2087	0	-6.37015
	33.2281	0	-6.10228
	33.2476	0	-5.54343
	33.267	0	-4.98199
	33.2865	1.59791e-05	-4.40645
	33.3059	1.41238e-05	-3.81714
	33.3254	1.94634e-05	-3.15416
	33.3448	2.78777e-05	-2.29789
	33.3642	3.6882e-05	-1.43903
	33.3837	4.78149e-05	-0.56708
	33.4031	7.98233e-05	0.25791
	33.4226	0.000102239	0.95646
	33.442	0.000106221	1.44713
	33.4615	8.94661e-05	1.94318
	33.4809	7.21829e-05	2.34437
	33.5004	4.63095e-05	2.70468
	33.5198	1.98027e-05	2.78863
	33.5392	2.09938e-05	2.62654
	33.5587	9.63628e-05	2.45186
	33.5781	0.00015164	1.99896
	33.5976	0.000179224	1.49091
	33.617	0.000194517	0.62064
	33.6365	0.000278508	-0.53657
	33.6559	0.000331903	-1.69006
	33.6753	0.000308187	-2.73096
	33.6948	0.00017039	-3.77411
	33.7142	4.56235e-05	-5.03167
	33.7337	1.28694e-05	-6.48284
	33.7531	0.000113639	-7.90451
	33.7726	0.000367408	-8.99031
	33.792	0.000637181	-10.0712
	33.8114	0.00072743	-10.673
	33.8309	0.00066529	-11.1623
	33.8503	0.000529875	-11.5266
	33.8698	0.000643118	-11.5869
	33.8892	0.000878902	-11.6412
	33.9087	0.0011	-11.5554
	33.9281	0.00106	-11.4564
	33.9475	0.000943967	-11.4841
	33.967	0.000932546	-11.5506
	33.9864	0.00105	-11.6098
	34.0059	0.00132	-11.7882
	34.0253	0.00145	-12.0561
	34.0448	0.00151	-12.587
	34.0642	0.00155	-13.3862
	34.0836	0.00204	-14.2107
	34.1031	0.00271	-15.1586
	34.1225	0.00312	-16.1377
	34.142	0.0031	-17.3549
	34.1614	0.00284	-18.763
	34.1809	0.00235	-20.1208
	34.2003	0.00207	-21.086
	34.2197	0.00231	-22.0471
	34.2392	0.00357	-23.1225
	34.2586	0.00471	-24.3858
	34.2781	0.00562	-25.551
	34.2975	0.00629	-26.2617
	34.317	0.00659	-26.9658
	34.3364	0.00671	-28.0521
	34.3558	0.0068	-29.234
	34.3753	0.00686	-30.2728
	34.3947	0.00693	-31.132
	34.4142	0.00734	-31.9866
	34.4336	0.00855	-32.6721
	34.4531	0.01061	-33.3561
	34.4725	0.01237	-33.8193
	34.492	0.01286	-34.0364
	34.5114	0.01316	-34.234
	34.5308	0.01433	-33.8261
	34.5503	0.01659	-33.3742
	34.5697	0.01814	-32.5315
	34.5892	0.01895	-31.3816
	34.6086	0.01942	-30.1577
	34.6281	0.02049	-28.5694
	34.6475	0.02277	-27.0322
	34.6669	0.02559	-25.16
	34.6864	0.02833	-23.1609
	34.7058	0.0298	-21.0638
	34.7253	0.03124	-18.7008
	34.7447	0.03407	-16.335
	34.7642	0.03984	-13.7328
	34.7836	0.04535	-11.1534
	34.803	0.04772	-8.34222
	34.8225	0.04835	-5.23769
	34.8419	0.04976	-2.12857
	34.8614	0.0511	1.05908
	34.8808	0.05301	4.25391
	34.9002	0.05644	7.78684
	34.9197	0.06366	11.4609
	34.9391	0.07231	15.1942
	34.9586	0.08002	18.3784
	34.978	0.0864	21.5536
	34.9975	0.09104	24.4144
	35.0169	0.09554	27.0537
	35.0364	0.09954	29.523
	35.0558	0.1038	31.0056
	35.0752	0.10809	32.5376
	35.0947	0.11462	33.5153
	35.1141	0.12405	34.2748
	35.1336	0.13609	34.6567
	35.153	0.14865	34.124
	35.1725	0.15536	33.5822
	35.1919	0.16208	32.6315
	35.2113	0.17029	31.5967
	35.2308	0.18201	30.457
	35.2502	0.18993	29.1181
	35.2697	0.19768	27.7604
	35.2891	0.20628	26.1663
	35.3086	0.21749	24.582
	35.328	0.22789	22.9568
	35.3474	0.24089	21.2121
	35.3669	0.25667	19.5625
	35.3863	0.26994	18.389
	35.4058	0.28389	17.2236
	35.4252	0.30322	16.4821
	35.4447	0.32872	15.9464
	35.4641	0.35163	15.5311
	35.4836	0.36921	15.4619
	35.503	0.38605	15.3999
	35.5224	0.40201	16.5108
	35.5419	0.41403	17.8133
	35.5613	0.42818	19.1962
	35.5808	0.45148	20.7465
	35.6002	0.4854	22.3677
	35.6197	0.52239	24.3659
	35.6391	0.55253	26.3624
	35.6585	0.57716	28.3807
	35.678	0.59793	30.3765
	35.6974	0.61309	32.3841
	35.7169	0.63377	34.3869
	35.7363	0.65697	36.4606
	35.7557	0.68196	37.9558
	35.7752	0.71017	39.2082
	35.7946	0.75323	40.4471
	35.8141	0.80232	41.5995
	35.8335	0.84832	42.7512
	35.853	0.87929	43.6749
	35.8724	0.91521	44.5805
	35.8918	0.95694	45.1551
	35.9113	1.00499	45.3571
	35.9307	1.04738	45.5803
	35.9502	1.09294	46.1053
	35.9696	1.14288	46.6404
	35.9891	1.19794	46.8397
	36.0085	1.24713	46.844
	36.0279	1.2947	46.8701
	36.0474	1.34221	46.8506
	36.0668	1.38855	46.8283
	36.0863	1.44585	46.634
	36.1057	1.52529	46.4009
	36.1252	1.61465	46.3208
	36.1446	1.6926	46.5163
	36.1641	1.74089	46.7149
	36.1835	1.79294	46.6995
	36.2029	1.84982	46.6538
	36.2224	1.90085	46.7675
	36.2418	1.96347	47.0388
	36.2613	2.05047	47.2787
	36.2807	2.16204	47.247
	36.3002	2.28233	47.2121
	36.3196	2.39886	47.3036
	36.339	2.5068	47.4419
	36.3585	2.60405	47.4404
	36.3779	2.69232	46.8994
	36.3974	2.77307	46.3754
	36.4168	2.86125	45.7457
	36.4363	2.96249	45.0997
	36.4557	3.08877	44.2975
	36.4751	3.22835	43.2343
	36.4946	3.3675	42.1635
	36.514	3.50175	41.0449
	36.5335	3.60209	39.9496
	36.5529	3.72253	38.5227
	36.5724	3.85581	36.8779
	36.5918	4.00933	35.2933
	36.6112	4.16245	34.119
	36.6307	4.32732	32.9471
	36.6501	4.49384	31.6734
	36.6696	4.66131	30.359
	36.689	4.83257	28.9206
	36.7085	5.00887	27.3902
	36.7279	5.18947	25.859
	36.7473	5.37799	24.7455
	36.7668	5.58124	23.6485
	36.7862	5.80219	22.3579
	36.8057	6.0247	20.9608
	36.8251	6.23788	19.5778
	36.8446	6.42343	18.7247
	36.864	6.61259	17.8824
	36.8834	6.80461	16.9566
	36.9029	7.00529	15.9876
	36.9223	7.23128	15.1121
	36.9418	7.49024	14.4215
	36.9612	7.76511	13.7059
	36.9807	8.06543	12.2125
	37.0001	8.36438	10.5711
	37.0196	8.64617	8.88714
	37.039	8.89868	7.1667
	37.0584	9.13045	5.45084
	37.0779	9.39129	3.66549
	37.0973	9.66874	1.80967
	37.1168	9.95969	-0.14035
	37.1362	10.2606	-2.14875
	37.1557	10.6653	-4.16944
	37.1751	11.069	-6.23194
	37.1945	11.437	-8.29032
	37.214	11.7506	-9.74916
	37.2334	12.0859	-11.112
	37.2529	12.4393	-12.3791
	37.2723	12.7914	-13.5934
	37.2918	13.1444	-14.8038
	37.3112	13.5144	-15.7456
	37.3306	13.89	-16.6689
	37.3501	14.2677	-17.1723
	37.3695	14.6392	-17.4583
	37.389	15.0219	-17.7274
	37.4084	15.4001	-17.886
	37.4278	15.7806	-18.0437
	37.4473	16.1809	-17.9351
	37.4667	16.6362	-17.7908
	37.4862	17.0906	-17.7128
	37.5056	17.5092	-17.6639
	37.5251	17.853	-17.5915
	37.5445	18.2034	-16.7761
	37.5639	18.5832	-15.9507
	37.5834	18.9901	-15.5044
	37.6028	19.4118	-15.3081
	37.6223	19.8747	-15.0446
	37.6417	20.3294	-14.4594
	37.6612	20.782	-13.8573
	37.6806	21.2507	-13.4251
	37.7	21.7349	-13.0414
	37.7195	22.1668	-12.7451
	37.7389	22.5388	-12.6029
	37.7584	22.9091	-12.4726
	37.7778	23.2966	-12.9846
	37.7973	23.6892	-13.541
	37.8167	24.0987	-13.7927
	37.8362	24.5718	-13.7975
	37.8556	25.0184	-13.8877
	37.875	25.4125	-14.3679
	37.8945	25.7495	-14.8603
	37.9139	26.0913	-15.4896
	37.9334	26.3937	-16.1513
	37.9528	26.6717	-16.6994
	37.9723	26.9413	-17.0697
	37.9917	27.2158	-17.4523
	38.0111	27.4926	-17.9559
	38.0306	27.7943	-18.4656
	38.05	28.1359	-18.8302
	38.0695	28.4545	-19.1416
	38.0889	28.7094	-19.4023
	38.1084	28.9319	-19.4275
	38.1278	29.1539	-19.3419
	38.1472	29.43	-18.9804
	38.1667	29.6612	-18.5361
	38.1861	29.8096	-18.1899
	38.2056	29.843	-17.8572
	38.225	29.8132	-17.463
	38.2445	29.7378	-16.5032
	38.2639	29.6704	-15.5214
	38.2833	29.6468	-14.636
	38.3028	29.6731	-13.7853
	38.3222	29.5897	-12.9173
	38.3417	29.4597	-11.8415
	38.3611	29.3263	-10.7424
	38.3806	29.1788	-10.1232
	38.4	28.8431	-9.60345
	38.4194	28.3913	-8.82272
	38.4389	27.8984	-7.74001
	38.4583	27.3403	-6.6989
	38.4778	26.827	-6.14293
	38.4972	26.3754	-5.62066
	38.5167	25.9825	-5.23075
	38.5361	25.3964	-4.9439
	38.5555	24.6824	-4.77082
	38.575	23.9031	-4.79265
	38.5944	23.0153	-4.91066
	38.6139	22.0441	-5.17679
	38.6333	20.9924	-5.70222
	38.6528	19.8629	-6.57882
	38.6722	18.6022	-7.60358
	38.6917	17.3027	-8.51749
	38.7111	15.9758	-9.44349
	38.7305	14.5456	-10.5173
	38.75	13.0668	-11.7804
	38.7694	11.4456	-13.1499
	38.7889	9.70608	-14.5209
	38.8083	7.88023	-16.0586
	38.8278	6.0342	-17.5376
	38.8472	4.05604	-19.0747
[truncated: 3,024 more rows]

## Sheet: Figure2e
Main figure	Temperature (K)	wp^2(x=0.03)	wp^2(x=0.15)		Inset figure	Temperature (K)	scattering rate (x=0.03)	scattering rate (x=0.15)
	295	0.90098	0.50339			295	1.3319	1.5229
	290	0.80192	0.44262			290	1.2616	1.228
	280	0.93528	0.41139			280	1.4139	1.0478
	270	0.85877	0.42315			270	1.2947	0.9571
	260	0.77247	0.38975			260	1.2182	0.8588
	250	0.82446	0.35988			250	1.281	0.8385
	240	0.82392	0.3612			240	1.3191	0.8762
	230	0.79638	0.33235			230	1.2425	0.8628
	220	0.78146	0.30836			220	1.2507	0.8871
	210	0.72659	0.30305			210	1.2344	1.1153
	200	0.73085	0.25482			200	1.2504	1.5983
	190	0.69656	0.26874			190	1.2431	1.5209
	180	0.68774	0.28934			180	1.2547	1.3207
	170	0.67043	0.47942			170	1.2599	1.454
	160	0.66374	0.81162			160	1.2534	1.9698
	150	0.66276	1.47914			150	1.265	2.9658
	140	0.65497	1.91656			140	1.2964	3.2197
	130	0.69272	1.93655			130	1.3276	2.9364
	120	0.68592	2.02578			120	1.318	2.8355
	110	0.6879	2.09092			110	1.3503	2.6238
	100	0.68509	2.37807			100	1.3457	2.8577
	90	0.69189	2.4533			90	1.3889	2.8343
	80	0.69522	2.5469			80	1.4103	2.879
	70	0.70644	2.61663			70	1.4194	2.9617
	60	0.71843	2.70866			60	1.4588	3.1054
	50	0.72199	2.78189			50	1.463	3.2805
	40	0.7093	2.73043			40	1.4778	3.2253
	30	0.70107	2.78156			30	1.4988	3.5008
	20	0.72778	2.8261			20	1.5752	3.8528
	10	0.75725	2.74068			10	1.6715	3.8766
	4	0.75777	2.74399			4	1.6944	3.9622

## Sheet: Figure3a
Temperature (K)	wp^2 (x=0.1)	Temperature (K)	wp^2 (x=0.15)	Temperature (K)	wp^2 (x=0.2)	Temperature (K)	wp^2 (x=0.3)	Temperature (K)	wp^2 (x=0.4)	Temperature (K)	wp^2 (x=0.45)
295	0.45333	295	0.50339	295	0.68923	295	0.0556	295	0.00029929	170	0.87928
290	0.46417	290	0.44262	290	0.62695	290	0.05267	290	0.00042025	158	0.95609
280	0.45887	280	0.41139	280	0.68409	285	0.0614	285	0.00476	150	1.05987
270	0.45928	270	0.42315	270	0.57018	280	0.02103	280	0.05655	139	1.29823
260	0.46567	260	0.38975	260	0.58461	275	0.00561	275	0.10407	130	1.43808
250	0.42837	250	0.35988	250	0.54656	270	0.05998	270	0.14692	125	1.48816
240	0.43626	240	0.3612	240	0.5476	265	0.11263	265	0.17256	120	1.55376
230	0.46868	230	0.33235	235	0.55473	260	0.21828	260	0.22848	115	1.67677
220	0.46294	220	0.30836	230	0.57275	255	0.21086	255	0.26967	110	1.7498
210	0.50851	210	0.30305	225	0.48539	250	0.24621	250	0.30107	105	1.90992
200	0.48609	200	0.25482	220	0.49787	245	0.31315	245	0.32936	100	2.03433
190	0.49168	190	0.26874	215	0.52955	240	0.34024	240	0.35784	95	1.71479
180	0.475	180	0.28934	210	0.59552	235	0.36397	235	0.37589	90	1.32641
170	0.44476	170	0.47942	205	0.66439	230	0.42081	230	0.41242	85	1.35443
160	0.47555	160	0.81162	200	0.88605	225	0.43375	225	0.45253	80	1.30759
150	0.46854	150	1.47914	195	1.16338	220	0.46158	220	0.51682	75	1.32388
140	0.48581	140	1.91656	190	1.26675	215	0.48442	215	0.55398	70	1.41206
130	0.475	130	1.93655	185	1.40778	210	0.51912	210	0.62774	65	1.2905
120	0.47596	120	2.02578	180	1.53289	205	0.54435	205	0.76178	60	1.27622
110	0.47293	110	2.09092	170	1.71217	200	0.61685	200	0.83065	55	1.34722
100	0.48888	100	2.37807	160	1.79319	195	0.6211	195	0.86993	50	1.14062
90	0.50894	90	2.4533	150	1.82547	190	0.6424	190	0.97279	45	1.01828
80	0.53524	80	2.5469	140	1.95217	185	0.6831	185	1.12678	40	1.08743
70	0.55831	70	2.61663	130	2.0349	180	0.74667	180	1.15176	35	1.10439
60	0.59321	60	2.70866	120	2.1115	175	0.76966	175	1.15541	30	1.25866
50	0.63792	50	2.78189	110	2.13277	170	0.80461	170	1.23788	25	1.44192
40	0.66586	40	2.73043	100	2.20255	165	0.80748	165	1.27803	20	1.67418
30	0.70023	30	2.78156	90	2.10859	160	0.83156	160	1.41896	15	1.8163
20	0.7093	20	2.8261	80	2.20612	155	0.88567	155	1.565	10	1.91048
10	0.6879	10	2.74068	70	2.25	150	0.91432	150	1.60453	4	2.07994
4	0.68096	4	2.74399	60	2.31862	145	0.9655	145	1.73923
				50	2.34917	140	0.96767	140	1.79721
				45	2.3507	135	1.00802	135	1.8931
				40	2.42051	130	1.04387	130	2.03918
				35	2.47024	125	1.08098	125	2.09121
				30	2.45016	120	1.12042	120	2.21295
				25	2.46176	115	1.15606	115	2.36052
				20	2.48504	110	1.2122	110	2.40808
				15	2.56672	100	1.30919	105	2.5192
				10	2.55808	95	1.36446	100	2.65169
				4	2.68206	90	1.44697	95	2.72217
						85	1.49524	90	2.93026
						80	1.55651	85	3.0583
						75	1.59972	80	3.19408
						70	1.6315	75	3.40772
						65	1.6861	70	3.47151
						60	1.68091	65	3.74693
						55	1.72029	60	3.82242
						50	1.73818	55	4.09658
						45	1.81953	50	4.37814
						40	1.87909	45	4.27125
						35	1.91352	40	4.57233
						30	1.96729	35	4.69849
						25	2.04347	30	5.04991
						20	2.03747	25	5.09631
						15	2.11732	20	5.25831
						10	2.20048	15	5.16017
						4	2.2482	10	4.85365
								4	5.52156

## Sheet: Figure3b
Temperature (K)	scattring rate (x=0.1)	Temperature (K)	scattring rate (x=0.15)	Temperature (K)	scattring rate (x=0.2)	Temperature (K)	scattring rate (x=0.3)	Temperature (K)	scattring rate (x=0.4)	Temperature (K)	scattring rate (x=0.45)
295	0.7771	295	1.5229	295	1.2108	295	0.5787	295	0.3717	170	3.2373
290	0.8022	290	1.228	290	1.1328	290	0.5203	290	0.3714	158	3.2334
280	0.7902	280	1.0478	280	1.29	285	0.7735	285	0.475	150	3.2269
270	0.7883	270	0.9571	270	1.2483	280	0.823	280	0.9074	139	3.8414
260	0.7963	260	0.8588	260	1.2658	275	0.5133	275	1.1923	130	4.4649
250	0.8045	250	0.8385	250	1.2904	270	0.8435	270	1.4713	125	4.4603
240	0.7894	240	0.8762	240	1.2543	265	1.3588	265	1.6826	120	4.6876
230	0.8511	230	0.8628	235	1.53	260	2.4281	260	2.0655	115	5.0394
220	0.7967	220	0.8871	230	1.7589	255	2.0518	255	2.2578	110	5.0376
210	0.8659	210	1.1153	225	1.8074	250	2.005	250	2.1424	105	5.3078
200	0.8078	200	1.5983	220	1.7196	245	2.0136	245	2.124	100	5.519
190	0.8496	190	1.5209	215	1.7038	240	2.1593	240	2.0275	95	4.8805
180	0.848	180	1.3207	210	1.8976	235	2.1993	235	2.003	90	4.097
170	0.8347	170	1.454	205	1.8441	230	2.4174	230	2.0554	85	4.1277
160	0.8931	160	1.9698	200	2.2128	225	2.3812	225	2.1	80	3.9813
150	0.9055	150	2.9658	195	2.7896	220	2.3559	220	2.3453	75	3.9615
140	0.905	140	3.2197	190	3.0654	215	2.3356	215	2.4084	70	4.1483
130	0.8865	130	2.9364	185	3.1971	210	2.4124	210	2.6699	65	3.8864
120	0.9072	120	2.8355	180	3.4756	205	2.3637	205	2.9865	60	3.8493
110	0.956	110	2.6238	170	3.6839	200	2.4629	200	2.9883	55	4.0269
100	1.0026	100	2.8577	160	3.4573	195	2.4346	195	3.2513	50	3.6169
90	1.1089	90	2.8343	150	3.2527	190	2.4101	190	3.3531	45	3.3822
80	1.2921	80	2.879	140	3.27	185	2.2533	185	3.448	40	3.5855
70	1.4937	70	2.9617	130	3.2532	180	2.3675	180	3.7599	35	3.6508
60	1.7287	60	3.1054	120	3.2369	175	2.4378	175	3.5026	30	4.0589
50	2.0582	50	3.2805	110	3.1777	170	2.4737	170	3.758	25	4.4201
40	2.3482	40	3.2253	100	3.1587	165	2.4977	165	3.601	20	4.8122
30	2.5316	30	3.5008	90	2.9987	160	2.56	160	3.9348	15	4.9594
20	2.7582	20	3.8528	80	3.1268	155	2.6562	155	4.2197	10	5.3065
10	2.9022	10	3.8766	70	3.2675	150	2.8189	150	4.2978	4	5.2251
4	2.9995	4	3.9622	60	3.4566	145	2.9999	145	4.6468
				50	3.6618	140	2.9479	140	4.7434
				45	3.7521	135	3.1048	135	4.981
				40	3.954	130	3.2016	130	5.3537
				35	4.153	125	3.3063	125	5.4247
				30	4.2966	120	3.3946	120	5.7603
				25	4.4387	115	3.5438	115	6.1072
				20	4.6148	110	3.7724	110	6.1781
				15	4.8204	100	3.9601	105	6.4146
				10	4.9405	95	4.2673	100	6.8282
				4	5.2526	90	4.5147	95	8.1098
						85	4.6785	90	7.466
						80	4.9284	85	7.7541
						75	5.068	80	8.0899
						70	5.2826	75	8.57
						65	5.4777	70	8.802
						60	5.6253	65	9.4334
						55	5.914	60	9.7298
						50	6.1239	55	10.2995
						45	6.5666	50	10.9972
						40	7.0227	45	10.6567
						35	7.0559	40	11.349
						30	7.4516	35	11.2666
						25	7.745	30	11.8436
						20	7.667	25	11.5561
						15	7.8184	20	11.3179
						10	7.9559	15	11.1951
						4	7.9541	10	9.7997
								4	10.3469

## Sheet: Figure3c
YFe1-xMnxO3	doping concentration x	Spin reorientation temperature (K)	reodering temperature (K)	Magnetic compensation temperature (K)	FerriM temperature (K)
	0.1	110
	0.15	170
	0.2	210	45
	0.3	270	140
	0.4	285	225	35
	0.45			100	50

## Sheet: Figure3d
YFe1-xMnxO3 (x=0.1)	Temperature (K)	Magnetic susceptibility (emu/mol)	Temperature (K)	Magnetic susceptibility (emu/mol)	x=0.15	Temperature (K)	Magnetic susceptibility (emu/mol)	Temperature (K)	Magnetic susceptibility (emu/mol)	x=0.2	Temperature (K)	Magnetic susceptibility (emu/mol)	Temperature (K)	Magnetic susceptibility (emu/mol)	x=0.3	Temperature (K)	Magnetic susceptibility (emu/mol)	Temperature (K)	Magnetic susceptibility (emu/mol)	x=0.4	Temperature (K)	Magnetic susceptibility (emu/mol)	Temperature (K)	Magnetic susceptibility (emu/mol)	x=0.45	Temperature (K)	Magnetic susceptibility (emu/mol)	Temperature (K)	Magnetic susceptibility (emu/mol)
	1.99767	0.01121	399.806	0.03202		2.00886	0.00341	399.826	0.06768		2.01063	0.00435	399.807	0.06485		2.00768	0.0083	399.812	0.04129		2.01405	0.01001	399.813	0.00434		2.01026	0.02297	399.8	0.00364
	2.0179	0.01125	399.818	0.03211		2.07937	0.00341	395.985	0.06803		2.08627	0.00432	399.823	0.06471		2.06487	0.00829	399.822	0.04132		2.07499	0.01	395.989	0.00437		2.08789	0.02298	399.814	0.00361
	6.06208	0.01124	395.96	0.03232		5.99218	0.00323	391.865	0.06834		6.09545	0.00419	395.99	0.06526		6.02357	0.00804	396	0.04203		5.99019	0.00983	391.957	0.00444		5.98657	0.02229	395.983	0.00363
	10.0182	0.01145	391.8	0.03241		10.001	0.00319	388.058	0.06888		9.98984	0.00412	391.983	0.0657		10.0012	0.00766	391.83	0.04277		10.0114	0.00962	388.038	0.00484		9.9752	0.0208	391.989	0.00363
	13.9941	0.0116	388.052	0.03287		13.9588	0.00313	384.062	0.06937		13.9741	0.004	388.028	0.06632		13.9705	0.00733	388.014	0.04382		13.9493	0.00942	384.02	0.00599		14.0044	0.01917	388.054	0.00378
	17.96	0.01168	383.997	0.03306		17.9368	0.00308	380.09	0.06984		17.9547	0.00377	384.078	0.06673		17.9838	0.00686	383.924	0.04468		17.9665	0.00906	380.052	0.00931		18.0097	0.01776	384.004	0.0037
	21.948	0.01181	380.081	0.03326		21.9552	0.00294	375.975	0.07023		21.9129	0.00377	380.048	0.06713		21.9627	0.00643	380.099	0.0456		21.9528	0.00871	376.112	0.01667		21.9524	0.01624	380.05	0.0038
	25.9112	0.01192	376.064	0.03353		25.9275	0.00299	372.133	0.07066		25.8907	0.0036	375.976	0.06755		25.9913	0.00617	376.033	0.04624		25.9196	0.00845	372.093	0.03417		25.9253	0.01521	376.101	0.00387
	29.9512	0.01209	372.13	0.03376		29.9311	0.00294	368.035	0.07106		29.8613	0.00354	372.11	0.06781		29.9403	0.00592	372.115	0.04705		29.9278	0.00813	368.013	0.05465		29.8911	0.01416	372.025	0.00406
	33.8854	0.01221	368.012	0.03381		33.8752	0.00284	364.174	0.07141		33.8771	0.00341	368.148	0.06855		33.904	0.0056	368.145	0.04771		33.8888	0.0078	364.123	0.07246		33.9126	0.01319	368.061	0.00447
	37.9006	0.01234	364.127	0.03421		37.8374	0.00289	360.166	0.07169		37.9292	0.00335	364.153	0.06896		37.8316	0.00534	364.154	0.04833		37.8616	0.00762	360.188	0.08717		37.893	0.01242	364.165	0.00509
	41.8002	0.01248	360.145	0.03433		41.8502	0.00277	356.192	0.07215		41.898	0.00327	360.177	0.06942		41.8228	0.00517	360.104	0.04889		41.8863	0.00737	356.079	0.09967		41.8119	0.01186	360.141	0.00567
	45.8343	0.01251	356.168	0.0344		45.8845	0.00274	352.224	0.07242		45.8122	0.00322	356.165	0.06987		45.8576	0.00502	356.178	0.04951		45.7928	0.00716	352.18	0.10945		45.8291	0.0112	356.089	0.00654
	49.7738	0.01264	352.207	0.03457		49.8155	0.00269	348.255	0.07276		49.7718	0.00318	352.207	0.07031		49.798	0.00482	352.193	0.04997		49.8095	0.00702	348.137	0.11805		49.8137	0.01074	352.233	0.00761
	53.7741	0.01283	348.127	0.03475		53.7445	0.00268	344.183	0.07316		53.7777	0.00317	348.241	0.07062		53.7894	0.00472	348.255	0.05033		53.8575	0.00692	344.214	0.12508		53.7414	0.01031	348.233	0.00949
	57.7256	0.01307	344.259	0.03501		57.7506	0.00268	340.265	0.07354		57.7497	0.00311	344.271	0.07109		57.8002	0.00459	344.264	0.05067		57.7292	0.00677	340.225	0.13104		57.721	0.00987	344.211	0.01187
	61.7576	0.01332	340.286	0.03512		61.8344	0.0027	336.258	0.07364		61.7094	0.00316	340.289	0.07132		61.7084	0.00447	340.285	0.05104		61.7259	0.00669	336.287	0.1359		61.7325	0.00949	340.298	0.01577
	65.686	0.01368	336.316	0.0352		65.7238	0.00266	332.319	0.07388		65.7304	0.00309	336.282	0.07175		65.7617	0.00437	336.264	0.05126		65.6836	0.00656	332.308	0.13997		65.7374	0.0092	336.274	0.02257
	69.6812	0.01409	332.322	0.03527		69.696	0.0027	328.337	0.07422		69.6901	0.00304	332.328	0.07196		69.7034	0.00429	332.338	0.05151		69.6748	0.00644	328.353	0.14298		69.6935	0.00881	332.325	0.03473
	73.6695	0.01471	328.267	0.03553		73.6439	0.00265	324.374	0.07437		73.6547	0.0031	328.3	0.0721		73.6742	0.0042	328.359	0.05172		73.6444	0.00636	324.317	0.14545		73.738	0.00868	328.278	0.05255
	77.6974	0.01525	324.351	0.03572		77.6644	0.00267	320.388	0.07472		77.7328	0.00299	324.336	0.07237		77.7127	0.00414	324.332	0.05182		77.7384	0.0063	320.372	0.1469		77.6893	0.00834	324.361	0.06678
	81.7367	0.01593	320.395	0.03582		81.7292	0.00259	316.42	0.07483		81.7414	0.00305	320.366	0.07269		81.656	0.00408	320.355	0.05196		81.7605	0.00624	316.356	0.14741		81.7769	0.00802	320.389	0.07738
	85.6883	0.0166	316.412	0.03598		85.6836	0.00261	312.396	0.075		85.642	0.00303	316.344	0.07294		85.6442	0.004	316.379	0.05205		85.6382	0.00616	312.39	0.14614		85.6729	0.00786	316.342	0.0839
	89.6636	0.01732	312.437	0.03617		89.6687	0.00261	308.44	0.07525		89.6771	0.00304	312.415	0.07318		89.7448	0.00397	312.398	0.05211		89.6765	0.00618	308.389	0.14174		89.6066	0.0077	312.384	0.08614
	93.6508	0.01817	308.449	0.03629		93.6508	0.00266	304.46	0.07532		93.6579	0.00292	308.364	0.07352		93.7035	0.00393	308.401	0.0521		93.6232	0.00609	304.449	0.13105		93.5621	0.00741	308.441	0.0819
	97.6017	0.01903	304.469	0.03644		97.5849	0.00265	300.451	0.07563		97.5233	0.00302	304.385	0.07383		97.5732	0.00385	304.388	0.05192		97.6794	0.00604	300.452	0.10935		97.5426	0.00728	304.413	0.06731
	101.545	0.01983	300.477	0.03648		101.562	0.00272	296.499	0.07577		101.505	0.00292	300.437	0.07394		101.587	0.00381	300.483	0.05163		101.501	0.006	296.485	0.07718		101.524	0.00708	300.482	0.0429
	105.499	0.02053	296.504	0.03655		105.506	0.00261	292.472	0.07583		105.521	0.00313	296.5	0.0741		105.512	0.0038	296.484	0.0511		105.483	0.00595	292.536	0.0412		105.532	0.00686	296.514	0.02359
	109.515	0.02137	292.482	0.03663		109.503	0.0027	288.524	0.07588		109.469	0.00297	292.499	0.07404		109.534	0.00375	292.457	0.05009		109.509	0.00592	288.533	0.02492		109.49	0.0068	292.51	0.01723
	113.484	0.02226	288.511	0.03674		113.483	0.00261	284.539	0.07618		113.509	0.00302	288.498	0.07421		113.444	0.00368	288.554	0.04852		113.532	0.00586	284.548	0.01969		113.519	0.00654	288.447	0.01485
	117.453	0.023	284.564	0.03675		117.436	0.00267	280.596	0.07611		117.428	0.00303	284.572	0.07422		117.481	0.00366	284.515	0.04572		117.521	0.0058	280.58	0.01692		117.486	0.00644	284.473	0.01305
	121.416	0.02376	280.561	0.03683		121.475	0.00271	276.545	0.07618		121.422	0.00306	280.522	0.07425		121.405	0.00362	280.537	0.04132		121.417	0.00575	276.614	0.01534		121.404	0.00636	280.525	0.01192
	125.47	0.02458	276.614	0.03691		125.526	0.00267	272.639	0.07633		125.455	0.00306	276.611	0.07398		125.448	0.00359	276.539	0.03477		125.402	0.00575	272.569	0.01397		125.443	0.00621	276.608	0.01115
	129.419	0.02525	272.633	0.0369		129.411	0.00273	268.583	0.07636		129.377	0.00303	272.631	0.07373		129.365	0.00357	272.593	0.02655		129.361	0.00574	268.625	0.01307		129.464	0.00608	272.637	0.01044
	133.405	0.02588	268.654	0.03709		133.402	0.00277	264.67	0.07636		133.475	0.00313	268.639	0.07337		133.36	0.00352	268.648	0.01872		133.378	0.00571	264.623	0.01211		133.362	0.00592	268.657	0.0099
	137.348	0.02654	264.59	0.03714		137.334	0.00282	260.653	0.07632		137.411	0.00311	264.651	0.07283		137.379	0.00345	264.645	0.00892		137.437	0.00572	260.654	0.01145		137.362	0.00586	264.613	0.00955
	141.315	0.02735	260.617	0.03731		141.381	0.00296	256.694	0.07625		141.307	0.00326	260.698	0.07193		141.316	0.00347	260.687	0.008		141.392	0.00569	256.676	0.01096		141.304	0.00577	260.691	0.00924
	145.289	0.02791	256.669	0.03736		145.286	0.0029	252.732	0.07608		145.287	0.0033	256.544	0.07073		145.294	0.00347	256.596	0.00444		145.332	0.00564	252.721	0.01055		145.315	0.00558	256.699	0.00887
	149.286	0.02856	252.671	0.03741		149.317	0.00302	248.707	0.07605		149.328	0.00338	252.707	0.0695		149.287	0.00348	252.733	0.00479		149.307	0.00566	248.718	0.01008		149.296	0.00553	252.723	0.00855
	153.258	0.02921	248.722	0.03744		153.252	0.00314	244.742	0.0758		153.292	0.00338	248.711	0.06749		153.335	0.00346	248.726	0.00332		153.298	0.00564	244.767	0.00981		153.282	0.00541	248.72	0.0083
	157.25	0.0298	244.767	0.03748		157.276	0.00323	240.8	0.07561		157.349	0.00335	244.693	0.06501		157.231	0.00337	244.695	0.00302		157.233	0.00566	240.749	0.00943		157.263	0.00536	244.726	0.0079
	161.244	0.03037	240.788	0.03746		161.241	0.00331	236.767	0.07521		161.212	0.00358	240.777	0.06174		161.201	0.0034	240.669	0.00239		161.29	0.00556	236.797	0.0093		161.289	0.00518	240.778	0.0077
	165.208	0.031	236.802	0.03757		165.202	0.00349	232.799	0.07465		165.238	0.00374	236.753	0.05739		165.231	0.00339	236.783	0.00196		165.343	0.00565	232.793	0.00894		165.235	0.00518	236.76	0.00749
	169.186	0.03153	232.821	0.03757		169.179	0.00371	228.821	0.07409		169.221	0.00383	232.813	0.05138		169.223	0.00338	232.8	0.00202		169.306	0.00554	228.807	0.00876		169.207	0.00507	232.816	0.00728
	173.178	0.03199	228.836	0.03753		173.162	0.00391	224.855	0.0732		173.201	0.00395	228.807	0.04349		173.141	0.00342	228.858	0.00149		173.206	0.00562	224.82	0.00854		173.182	0.00494	228.85	0.00717
	177.149	0.03249	224.879	0.03743		177.148	0.00418	220.832	0.07207		177.16	0.0042	224.853	0.03439		177.124	0.00336	224.807	0.00176		177.258	0.00563	220.801	0.00841		177.167	0.00488	224.828	0.00702
	181.223	0.03287	220.84	0.03742		181.113	0.00464	216.915	0.07044		181.26	0.00437	220.895	0.0259		181.158	0.0034	220.881	0.00153		181.174	0.00561	216.859	0.00823		181.143	0.00487	220.874	0.00681
	185.094	0.03322	216.905	0.03734		185.088	0.00527	212.895	0.06799		185.126	0.00461	216.885	0.0191		185.14	0.00342	216.893	0.00155		185.21	0.0056	212.882	0.00802		185.108	0.00484	216.919	0.00676
	189.098	0.03365	212.884	0.03734		189.218	0.00636	208.879	0.06413		189.086	0.00488	212.911	0.01491		189.077	0.00343	212.908	0.00112		189.105	0.00562	208.934	0.00797		189.081	0.00471	212.936	0.0065
	193.088	0.0339	208.931	0.03717		193.044	0.00831	204.941	0.05766		193.051	0.00528	208.925	0.01226		193.045	0.0034	208.896	0.00136		193.072	0.0056	204.921	0.00779		193.139	0.00468	208.95	0.00641
	197.128	0.03414	204.94	0.03713		197.042	0.01237	200.983	0.04749		197.115	0.00574	204.923	0.01032		197.116	0.00342	204.95	0.000859273		197.043	0.00564	200.952	0.00758		197.063	0.0046	204.937	0.00624
	201.022	0.03453	200.867	0.03698		201.128	0.02015	196.941	0.03481		201.047	0.00627	200.945	0.00909		201.092	0.00344	200.847	0.00149		201.004	0.0056	196.926	0.00748		201.04	0.00455	200.977	0.0062
	205.023	0.03468	196.931	0.03679		205.094	0.03134	193.028	0.02321		205.064	0.00685	197.013	0.0081		205.028	0.00349	197.012	0.000536652		205.011	0.00562	192.993	0.00737		205.007	0.00459	197.015	0.00611
	208.962	0.03499	192.987	0.03667		209.059	0.04372	189.007	0.01534		209.001	0.00782	192.996	0.00727		208.967	0.0036	192.979	0.00116		209.023	0.00567	189.04	0.00734		208.978	0.00454	193.029	0.00594
	213.001	0.03513	188.922	0.03647		212.994	0.05387	185.02	0.01098		213.023	0.00909	189.059	0.00672		212.972	0.00361	188.966	0.000748412		212.964	0.00568	184.924	0.00715		212.992	0.00442	189.015	0.00587
	216.942	0.03538	185.064	0.03629		217.027	0.06116	181.09	0.00886		217.078	0.01082	185.052	0.00625		216.968	0.0036	185.005	0.000830732		216.955	0.00571	181.05	0.00708		216.967	0.00438	185.066	0.00566
	220.969	0.03555	181.042	0.03601		220.936	0.06565	177.103	0.00744		220.912	0.01359	181.02	0.00579		220.938	0.00369	181.052	0.000761874		220.924	0.00569	177.052	0.00693		220.9	0.00423	181.096	0.00563
	224.922	0.03556	176.962	0.03573		224.92	0.06882	173.078	0.00659		224.891	0.01772	177.045	0.00535		224.937	0.00379	177.076	0.000189493		224.901	0.00572	173.138	0.00681		224.992	0.00415	177.102	0.00537
	228.936	0.03575	173.119	0.0355		228.917	0.0709	169.151	0.00602		228.879	0.02378	173.129	0.0051		228.868	0.00381	173.115	0.000113868		228.969	0.00574	169.106	0.00673		228.866	0.00428	173.092	0.00533
	232.883	0.03579	169.11	0.03513		232.864	0.07252	165.113	0.0055		232.852	0.03127	169.131	0.00486		232.85	0.004	169.141	0.000484945		232.935	0.00579	165.132	0.00663		232.872	0.00405	169.106	0.00526
	236.829	0.0359	165.173	0.03475		236.951	0.07364	161.15	0.00502		236.94	0.03917	165.099	0.00459		236.829	0.00412	165.113	0.000135542		236.841	0.00573	161.16	0.00657		236.828	0.00408	165.087	0.0051
	240.8	0.03605	161.192	0.0344		240.847	0.07461	157.157	0.00467		240.816	0.04606	161.145	0.00442		240.817	0.00427	161.145	0.000230551		240.814	0.00582	157.176	0.00645		240.804	0.00395	161.157	0.00497
	244.915	0.03605	157.161	0.0339		244.848	0.07523	153.221	0.00444		244.813	0.05169	157.218	0.00422		244.848	0.00447	157.184	0.000929179		244.845	0.00599	153.186	0.0064		244.829	0.00414	157.194	0.00473
	248.791	0.03618	153.24	0.03342		248.883	0.07583	149.246	0.00413		248.861	0.0563	153.104	0.00401		248.788	0.00471	153.108	0.000654698		248.809	0.00598	149.094	0.00623		248.846	0.00402	153.206	0.00467
	252.811	0.03617	149.233	0.03282		252.83	0.0761	145.262	0.00392		252.741	0.05975	149.239	0.00391		252.787	0.00504	149.223	0.000680111		252.748	0.00614	145.242	0.00614		252.792	0.00395	149.246	0.00455
	256.779	0.03624	145.25	0.03231		256.772	0.07658	141.28	0.00385		256.725	0.06264	145.267	0.00376		256.745	0.00551	145.179	0.00119		256.756	0.00615	141.255	0.00604		256.774	0.0039	145.186	0.00436
	260.718	0.03618	141.204	0.03168		260.784	0.07673	137.307	0.0037		260.703	0.06508	141.267	0.00371		260.705	0.0061	141.269	0.000543162		260.731	0.00625	137.208	0.00592		260.76	0.00396	141.288	0.00423
	264.693	0.03617	137.252	0.03107		264.743	0.07694	133.334	0.00353		264.742	0.06701	137.265	0.00361		264.846	0.00696	137.311	0.000293526		264.706	0.00646	133.336	0.00574		264.75	0.00375	137.249	0.00394
	268.768	0.03619	133.245	0.03055		268.663	0.07707	129.302	0.00341		268.704	0.06851	133.246	0.00357		268.717	0.00834	133.333	0.000636923		268.682	0.00652	129.354	0.00568		268.693	0.00377	133.329	0.00374
	272.693	0.03626	129.347	0.02995		272.659	0.07716	125.285	0.00332		272.728	0.06973	129.276	0.0035		272.741	0.01079	129.318	0.000462511		272.689	0.0068	125.236	0.0056		272.644	0.00396	129.311	0.00361
	276.714	0.03612	125.347	0.02922		276.648	0.07722	121.273	0.00326		276.659	0.07068	125.274	0.00347		276.622	0.01488	125.342	0.000759235		276.646	0.00709	121.388	0.00545		276.66	0.00363	125.348	0.00339
	280.628	0.03618	121.397	0.02846		280.661	0.07715	117.322	0.0032		280.661	0.07145	121.377	0.00342		280.612	0.02098	121.377	0.000694619		280.624	0.00734	117.384	0.00533		280.649	0.00372	121.343	0.00324
	284.643	0.03622	117.394	0.02776		284.618	0.07717	113.368	0.00321		284.593	0.0719	117.401	0.00333		284.588	0.02811	117.395	0.00024859		284.684	0.00781	113.381	0.00513		284.643	0.00364	117.383	0.00301
	288.593	0.03608	113.358	0.02707		288.6	0.0771	109.439	0.00307		288.56	0.07231	113.4	0.00339		288.567	0.03521	113.417	0.000361869		288.662	0.00838	109.393	0.00501		288.567	0.00363	113.435	0.00274
	292.571	0.03609	109.451	0.02629		292.588	0.07706	105.364	0.00306		292.544	0.07282	109.411	0.00339		292.563	0.04093	109.408	0.000564063		292.605	0.00909	105.419	0.00487		292.547	0.00372	109.423	0.00261
	296.544	0.03608	105.425	0.0254		296.53	0.07687	101.397	0.00308		296.555	0.07311	105.445	0.00334		296.575	0.04501	105.462	0.00077255		296.523	0.01035	101.482	0.0047		296.583	0.00364	105.474	0.00231
	300.516	0.03595	101.468	0.02466		300.629	0.07674	97.4192	0.00304		300.532	0.07304	101.488	0.00337		300.592	0.04766	101.47	0.000330212		300.51	0.01362	97.4006	0.00452		300.568	0.00356	101.366	0.00187
	304.506	0.03579	97.4926	0.02374		304.532	0.07672	93.3993	0.00301		304.487	0.07305	97.4767	0.00331		304.514	0.04945	97.5083	0.000148942		304.527	0.02153	93.4778	0.0044		304.489	0.00334	97.4759	0.00171
	308.488	0.03581	93.5103	0.02271		308.563	0.07647	89.5312	0.00302		308.469	0.07308	93.466	0.00332		308.465	0.05055	93.489	2.71483e-05		308.498	0.03427	89.4545	0.00419		308.473	0.00329	93.5054	0.00144
	312.463	0.03575	89.4943	0.02174		312.464	0.07631	85.513	0.00298		312.479	0.0731	89.4492	0.00326		312.45	0.05097	89.5509	0.000678166		312.441	0.0452	85.5197	0.0038		312.503	0.00504	89.4846	0.00108
	316.447	0.03567	85.5498	0.02073		316.464	0.07609	81.59	0.00304		316.432	0.07288	85.5431	0.00331		316.435	0.0512	85.5739	0.00397		316.433	0.05128	81.5936	0.00374		316.459	0.00792	85.5417	0.000656512
	320.425	0.03554	81.579	0.01972		320.444	0.07577	77.6066	0.00309		320.414	0.07271	81.568	0.00331		320.427	0.05123	81.567	0.00385		320.459	0.05359	77.5689	0.00349		320.407	0.00944	81.562	0.000342145
	324.425	0.03556	77.5626	0.01879		324.438	0.07557	73.6033	0.00305		324.481	0.07266	77.5714	0.00331		324.396	0.05115	77.5998	0.00030151		324.382	0.05419	73.6009	0.00325		324.427	0.00894	77.5646	-9.93992e-05
	328.404	0.03534	73.6168	0.01785		328.453	0.07524	69.6254	0.00301		328.407	0.0725	73.6024	0.00331		328.402	0.05105	73.5881	0.00218		328.428	0.05387	69.6184	0.00303		328.393	0.00794	73.6393	-0.000686292
	332.409	0.03522	69.6385	0.01703		332.411	0.07497	65.5987	0.00305		332.359	0.07241	69.6506	0.00328		332.382	0.05091	69.6397	0.000587094		332.429	0.05318	65.6618	0.00276		332.434	0.00616	69.6029	-0.00114
	336.351	0.03521	65.6642	0.01634		336.343	0.07479	61.6266	0.00308		336.365	0.07204	65.6681	0.00337		336.374	0.05071	65.6705	0.000270214		336.385	0.05228	61.6578	0.00244		336.472	0.00383	65.626	-0.00167
	340.326	0.03486	61.6806	0.01574		340.34	0.07445	57.6894	0.00312		340.313	0.07176	61.6616	0.00336		340.367	0.05058	61.693	0.00165		340.304	0.05091	57.6864	0.00207		340.333	0.0024	61.5343	-0.00238
	344.298	0.03456	57.7153	0.01522		344.361	0.07412	53.6152	0.00315		344.283	0.0715	57.6948	0.00344		344.352	0.05036	57.6995	0.00143		344.35	0.04935	53.7323	0.00172		344.283	0.00187	57.6809	-0.00294
	348.312	0.03422	53.7349	0.01491		348.381	0.07374	49.7409	0.00311		348.317	0.07103	53.6984	0.00336		348.297	0.05001	53.7116	0.00113		348.334	0.04753	49.7123	0.00128		348.278	0.00195	53.6103	-0.00383
	352.272	0.03391	49.7373	0.01456		352.308	0.07349	45.7173	0.00316		352.27	0.07081	49.7184	0.0034		352.323	0.04975	49.7293	0.000858539		352.357	0.04502	45.7188	0.000806542		352.279	0.00204	49.7389	-0.00473
	356.272	0.03381	45.7589	0.01431		356.309	0.07311	41.7313	0.00321		356.299	0.07059	45.72	0.00348		356.265	0.04942	45.7451	0.00275		356.287	0.04221	41.7942	0.000317361		356.266	0.00233	45.7165	-0.00566
	360.218	0.0337	41.7171	0.01413		360.2	0.07275	37.7341	0.00319		360.224	0.07024	41.7972	0.00357		360.21	0.04899	41.7955	0.00164		360.231	0.03863	37.8183	-0.000333589		360.254	0.00267	41.6468	-0.00683
	364.252	0.03374	37.7951	0.01403		364.193	0.07224	33.7747	0.00323		364.25	0.06964	37.7527	0.00365		364.237	0.04866	37.7784	0.00347		364.218	0.03475	33.8282	-0.00101		364.184	0.00279	37.7563	-0.00799
	368.18	0.03361	33.8062	0.01389		368.255	0.07186	29.7718	0.00325		368.235	0.06922	33.7874	0.00373		368.186	0.04806	33.7553	0.000682192		368.206	0.02965	29.8362	-0.00185		368.177	0.00301	33.8352	-0.00955
	372.169	0.03344	29.8364	0.01384		372.2	0.0715	25.8652	0.00333		372.162	0.06872	29.8155	0.00369		372.155	0.04757	29.8074	0.00327		372.27	0.02343	25.8393	-0.00296		372.165	0.00321	29.8088	-0.01149
	376.164	0.03319	25.866	0.01377		376.205	0.07118	21.8617	0.00346		376.124	0.06813	25.8741	0.00393		376.146	0.04707	25.8477	0.00147		376.2	0.01628	21.8794	-0.00415		376.163	0.00327	25.8553	-0.01375
	380.144	0.03305	21.8953	0.01371		380.137	0.07064	17.8333	0.00356		380.105	0.0675	21.8518	0.00402		380.154	0.0463	21.8737	0.00444		380.104	0.00983	17.8901	-0.00572		380.153	0.00337	21.8168	-0.01644
	384.126	0.03282	17.9144	0.01368		384.092	0.07012	13.9385	0.0036		384.168	0.06711	17.9173	0.00404		384.084	0.04558	17.8788	0.00486		384.118	0.00613	13.869	-0.00763		384.088	0.00352	17.8849	-0.01999
	388.129	0.03269	13.9249	0.01365		388.1	0.06971	7.05208	0.00369		388.076	0.06664	13.8919	0.00417		388.076	0.04483	13.9039	0.00527		388.105	0.00489	7.09199	-0.01114		388.074	0.00333	13.9166	-0.02414
	392.081	0.03251	7.06508	0.01357		392.215	0.06914	5.95003	0.00369		392.087	0.06641	7.05786	0.00442		392.06	0.04392	7.06308	0.00569		392.084	0.00448	5.95419	-0.01169		392.066	0.00354	7.07111	-0.03261
	396.055	0.03218	5.92586	0.01353		396.046	0.06873	2.00215	0.00396		396.038	0.0656	5.97002	0.00445		396.037	0.04281	5.91493	0.00572		396.03	0.00429				396.034	0.00369	5.91982	-0.03388
	399.898	0.0319	1.99998	0.01356		399.902	0.06763				399.902	0.06473	1.99983	0.0046		399.913	0.04128	2.00149	0.00589		399.905	0.00433				399.905	0.00361	2.00595	-0.03632
						399.816	0.06775														399.805	0.0044

## Sheet: Suppl. Fig1
YFe1-xMnxO3 (x=0)	Wavenumber (cm-1)	4 K	100K	200K	290K	x=0.03	Wavenumber (cm-1)	4 K	100K	200K	290K	x=0.05	Wavenumber (cm-1)	4 K	100K	200K	290K	x=0.08	Wavenumber (cm-1)	4 K	100K	200K	290K
	3.00809	-0.0077	0.00579	-0.00586	-0.0136		3.00416	-0.00628	-0.00337	-0.00457	-0.00769		3.00515	-0.00322	-0.0025	-0.00138	0.00325		3.0048	-4.49e-05	0.00205	0.0019	-0.000476
	3.06087	-0.00421	0.00171	-0.0048	-0.0118		3.03051	-0.00628	-0.00368	-0.00494	-0.00812		3.03151	-0.003	-0.00201	-0.000952	0.00357		3.03115	-0.000186	0.00186	0.00174	-0.000525
	3.11364	-0.000334	-0.00203	-0.00334	-0.00971		3.05686	-0.00636	-0.00406	-0.00532	-0.00853		3.05787	-0.00276	-0.00148	-0.000493	0.00384		3.05751	-0.000303	0.0017	0.00159	-0.000545
	3.16641	0.00382	-0.00541	-0.00146	-0.00729		3.08321	-0.00653	-0.0045	-0.00572	-0.00893		3.08423	-0.00252	-0.000952	-2.79e-05	0.00406		3.08387	-0.000398	0.00157	0.00146	-0.000537
	3.21919	0.00806	-0.00837	0.00081	-0.00463		3.10957	-0.00678	-0.00502	-0.00613	-0.0093		3.11059	-0.00228	-0.000448	0.000422	0.00421		3.11023	-0.00047	0.00147	0.00134	-0.000501
	3.27196	0.0121	-0.0108	0.00338	-0.00182		3.13592	-0.00712	-0.0056	-0.00655	-0.00964		3.13695	-0.00206	1.19e-06	0.000831	0.00426		3.13659	-0.000521	0.0014	0.00123	-0.000438
	3.32473	0.0153	-0.0124	0.00599	0.000983		3.16227	-0.00755	-0.00626	-0.00699	-0.00995		3.16331	-0.00187	0.000371	0.00118	0.00421		3.16294	-0.000551	0.00135	0.00114	-0.000348
	3.37751	0.0172	-0.0132	0.00819	0.00351		3.18862	-0.00808	-0.00697	-0.00745	-0.0102		3.18967	-0.00172	0.000642	0.00144	0.00405		3.1893	-0.000561	0.00132	0.00106	-0.000232
	3.43028	0.0172	-0.0129	0.00944	0.00545		3.21498	-0.00869	-0.00775	-0.00791	-0.0105		3.21603	-0.00162	0.000809	0.00161	0.0038		3.21566	-0.000551	0.0013	0.000986	-9.05e-05
	3.48305	0.0154	-0.0114	0.00937	0.00648		3.24133	-0.00938	-0.00857	-0.00837	-0.0107		3.24239	-0.00157	0.000873	0.00168	0.00345		3.24202	-0.000523	0.0013	0.000923	7.29e-05
	3.53583	0.0122	-0.00902	0.00806	0.00642		3.26768	-0.0101	-0.00943	-0.00883	-0.0108		3.26875	-0.00155	0.000844	0.00166	0.00304		3.26838	-0.000478	0.0013	0.000867	0.000255
	3.5886	0.00822	-0.00587	0.00599	0.00535		3.29403	-0.0109	-0.0103	-0.00927	-0.0109		3.29512	-0.00157	0.000737	0.00155	0.00258		3.29473	-0.000419	0.00131	0.000818	0.000451
	3.64137	0.00418	-0.00232	0.00368	0.00357		3.32038	-0.0118	-0.0112	-0.00969	-0.0109		3.32148	-0.00162	0.00057	0.00137	0.00208		3.32109	-0.000347	0.00131	0.000773	0.000654
	3.69415	0.000471	0.0013	0.00153	0.00145		3.34674	-0.0126	-0.012	-0.0101	-0.0108		3.34784	-0.0017	0.00036	0.00114	0.00157		3.34745	-0.000267	0.00131	0.000731	0.000857
	3.74692	-0.00265	0.00464	-0.000281	-0.000643		3.37309	-0.0134	-0.0128	-0.0104	-0.0107		3.3742	-0.00179	0.000121	0.000869	0.00106		3.37381	-0.000181	0.00129	0.00069	0.00105
	3.7997	-0.00507	0.00742	-0.00168	-0.00248		3.39944	-0.0142	-0.0135	-0.0106	-0.0105		3.40056	-0.0019	-0.000133	0.00057	0.000565		3.40016	-9.52e-05	0.00126	0.000651	0.00122
	3.85247	-0.00671	0.00945	-0.00268	-0.00391		3.42579	-0.0148	-0.0141	-0.0108	-0.0102		3.42692	-0.00201	-0.000393	0.000254	9.34e-05		3.42652	-1.22e-05	0.00122	0.000611	0.00137
	3.90524	-0.0076	0.0106	-0.00329	-0.00486		3.45215	-0.0154	-0.0145	-0.0109	-0.00993		3.45328	-0.00212	-0.000651	-6.8e-05	-0.000347		3.45288	6.37e-05	0.00116	0.000571	0.00148
	3.95802	-0.00778	0.011	-0.00357	-0.00535		3.4785	-0.0158	-0.0149	-0.011	-0.00959		3.47964	-0.00224	-0.000903	-0.00039	-0.000752		3.47924	0.00013	0.00108	0.00053	0.00154
	4.01079	-0.00733	0.0106	-0.00353	-0.00538		3.50485	-0.016	-0.015	-0.0109	-0.00923		3.506	-0.00235	-0.00114	-0.000705	-0.00112		3.5056	0.000184	0.000996	0.00049	0.00157
	4.06356	-0.00636	0.00962	-0.00322	-0.005		3.5312	-0.0161	-0.0151	-0.0108	-0.00885		3.53236	-0.00245	-0.00137	-0.00101	-0.00144		3.53195	0.000226	0.000904	0.00045	0.00155
	4.11634	-0.00499	0.00828	-0.00266	-0.00428		3.55755	-0.016	-0.015	-0.0106	-0.00848		3.55872	-0.00254	-0.00158	-0.0013	-0.00173		3.55831	0.000256	0.000809	0.000413	0.00149
	4.16911	-0.00335	0.00673	-0.00189	-0.00328		3.58391	-0.0158	-0.0147	-0.0103	-0.00811		3.58509	-0.00262	-0.00177	-0.00158	-0.00197		3.58467	0.000276	0.000717	0.000379	0.00141
	4.22188	-0.00156	0.00511	-0.000938	-0.00207		3.61026	-0.0154	-0.0143	-0.01	-0.00775		3.61145	-0.0027	-0.00194	-0.00183	-0.00216		3.61103	0.000289	0.000631	0.000349	0.0013
	4.27466	0.000226	0.00354	0.000142	-0.000725		3.63661	-0.0149	-0.0138	-0.00964	-0.0074		3.63781	-0.00275	-0.0021	-0.00207	-0.00232		3.63739	0.000296	0.000556	0.000324	0.00118
	4.32743	0.00189	0.00213	0.0013	0.000676		3.66296	-0.0142	-0.0132	-0.00924	-0.00707		3.66417	-0.0028	-0.00223	-0.00228	-0.00243		3.66374	0.000302	0.000492	0.000305	0.00106
	4.3802	0.00331	0.000942	0.00245	0.00205		3.68932	-0.0134	-0.0126	-0.00882	-0.00676		3.69053	-0.00282	-0.00233	-0.00246	-0.0025		3.6901	0.000308	0.000442	0.000293	0.000929
	4.43298	0.00439	3.14e-05	0.00354	0.00331		3.71567	-0.0126	-0.0118	-0.00837	-0.00647		3.71689	-0.00283	-0.00242	-0.00262	-0.00252		3.71646	0.000318	0.000407	0.000287	0.000809
	4.48575	0.00508	-0.000571	0.00448	0.00439		3.74202	-0.0117	-0.011	-0.00789	-0.00619		3.74325	-0.00282	-0.00247	-0.00275	-0.0025		3.74282	0.000333	0.000388	0.000289	0.000697
	4.53853	0.00534	-0.000854	0.00521	0.00522		3.76837	-0.0107	-0.0102	-0.00741	-0.00592		3.76961	-0.00278	-0.0025	-0.00285	-0.00245		3.76918	0.000355	0.000385	0.000297	0.000599
	4.5913	0.00522	-0.000826	0.00568	0.00575		3.79473	-0.0097	-0.00936	-0.00691	-0.00566		3.79597	-0.00272	-0.0025	-0.00291	-0.00235		3.79553	0.000385	0.000396	0.000314	0.000515
	4.64407	0.00476	-0.000509	0.00588	0.00598		3.82108	-0.00867	-0.00848	-0.00641	-0.00541		3.82233	-0.00264	-0.00246	-0.00293	-0.00221		3.82189	0.000425	0.000422	0.000338	0.000448
	4.69685	0.00403	5.69e-05	0.00582	0.0059		3.84743	-0.00764	-0.0076	-0.0059	-0.00517		3.84869	-0.00252	-0.0024	-0.00291	-0.00203		3.84825	0.000475	0.000461	0.000369	0.000397
	4.74962	0.00313	0.000825	0.00554	0.00555		3.87378	-0.00661	-0.00671	-0.00539	-0.00493		3.87506	-0.00238	-0.00229	-0.00285	-0.00182		3.87461	0.000536	0.000514	0.000409	0.000363
	4.80239	0.00213	0.00174	0.00509	0.00498		3.90013	-0.00558	-0.00583	-0.00488	-0.0047		3.90142	-0.0022	-0.00215	-0.00275	-0.00158		3.90096	0.000607	0.000578	0.000456	0.000347
	4.85517	0.00111	0.00273	0.00453	0.00424		3.92649	-0.00457	-0.00496	-0.00438	-0.00446		3.92778	-0.00199	-0.00197	-0.00259	-0.00131		3.92732	0.00069	0.000653	0.000511	0.000348
	4.90794	0.000135	0.00374	0.00391	0.00339		3.95284	-0.00359	-0.00411	-0.00387	-0.00423		3.95414	-0.00175	-0.00175	-0.00239	-0.00102		3.95368	0.000784	0.000738	0.000573	0.000366
	4.96071	-0.000746	0.0047	0.00328	0.0025		3.97919	-0.00264	-0.00328	-0.00337	-0.00399		3.9805	-0.00148	-0.0015	-0.00213	-0.000708		3.98004	0.000889	0.000831	0.000642	0.0004
	5.01349	-0.00149	0.00553	0.00267	0.00161		4.00554	-0.00173	-0.00249	-0.00289	-0.00375		4.00686	-0.00118	-0.00121	-0.00184	-0.000392		4.0064	0.001	0.000932	0.000719	0.00045
	5.06626	-0.00206	0.00616	0.00212	0.000785		4.0319	-0.000876	-0.00173	-0.00241	-0.0035		4.03322	-0.000858	-0.0009	-0.0015	-7.68e-05		4.03275	0.00113	0.00104	0.000803	0.000516
	5.11903	-0.00244	0.00653	0.00164	4.97e-05		4.05825	-8.42e-05	-0.00103	-0.00195	-0.00326		4.05958	-0.000521	-0.000566	-0.00112	0.00023		4.05911	0.00126	0.00115	0.000893	0.000597
	5.17181	-0.00261	0.0066	0.00125	-0.000559		4.0846	0.000636	-0.000378	-0.0015	-0.00301		4.08594	-0.000175	-0.000217	-0.000711	0.000521		4.08547	0.00141	0.00127	0.000989	0.000691
	5.22458	-0.00257	0.00632	0.000953	-0.00102		4.11095	0.00128	0.00021	-0.00107	-0.00275		4.1123	0.000172	0.000138	-0.000283	0.000786		4.11183	0.00156	0.00138	0.00109	0.000799
	5.27735	-0.00234	0.00569	0.000752	-0.00131		4.1373	0.00183	0.000729	-0.000671	-0.00249		4.13866	0.000513	0.000489	0.000157	0.00102		4.13819	0.00171	0.0015	0.0012	0.000919
	5.33013	-0.00195	0.00473	0.000641	-0.00143		4.16366	0.00228	0.00117	-0.000296	-0.00222		4.16503	0.000839	0.000828	0.000597	0.00122		4.16454	0.00187	0.00161	0.00131	0.00105
	5.3829	-0.00145	0.00349	0.000607	-0.00138		4.19001	0.00263	0.00154	4.84e-05	-0.00196		4.19139	0.00114	0.00115	0.00103	0.00137		4.1909	0.00203	0.00172	0.00142	0.00119
	5.43568	-0.000921	0.00204	0.000633	-0.00119		4.21636	0.00288	0.00182	0.000358	-0.00169		4.21775	0.00142	0.00144	0.00144	0.00149		4.21726	0.00219	0.00182	0.00153	0.00134
	5.48845	-0.000438	0.000495	0.000688	-0.000882		4.24271	0.00303	0.00202	0.00063	-0.00141		4.24411	0.00166	0.0017	0.00182	0.00156		4.24362	0.00235	0.00191	0.00164	0.00149
	5.54122	-9.14e-05	-0.00105	0.000739	-0.000514		4.26907	0.00307	0.00214	0.000862	-0.00114		4.27047	0.00187	0.00193	0.00216	0.0016		4.26997	0.0025	0.00199	0.00175	0.00165
	5.594	4.83e-05	-0.00248	0.000747	-0.000141		4.29542	0.00302	0.00217	0.00105	-0.000875		4.29683	0.00205	0.00212	0.00246	0.0016		4.29633	0.00263	0.00206	0.00185	0.00181
	5.64677	-6.04e-05	-0.00369	0.00068	0.000176		4.32177	0.00288	0.00214	0.0012	-0.000611		4.32319	0.00218	0.00227	0.00271	0.00157		4.32269	0.00276	0.00212	0.00195	0.00197
	5.69954	-0.00042	-0.00463	0.000512	0.00038		4.34812	0.00267	0.00204	0.00131	-0.000355		4.34955	0.00229	0.00239	0.00291	0.00152		4.34905	0.00287	0.00215	0.00204	0.00212
	5.75232	-0.000998	-0.00523	0.000236	0.00043		4.37447	0.0024	0.00188	0.00137	-0.000108		4.37591	0.00236	0.00247	0.00306	0.00144		4.37541	0.00296	0.00217	0.00212	0.00227
	5.80509	-0.00173	-0.00548	-0.000135	0.000309		4.40083	0.00208	0.00169	0.0014	0.000127		4.40227	0.00241	0.00253	0.00317	0.00136		4.40176	0.00303	0.00217	0.00219	0.00241
	5.85786	-0.00255	-0.00541	-0.000576	2.28e-05		4.42718	0.00173	0.00146	0.00139	0.000348		4.42864	0.00243	0.00255	0.00323	0.00127		4.42812	0.00308	0.00216	0.00224	0.00254
	5.91064	-0.00337	-0.00504	-0.00105	-0.000402		4.45353	0.00136	0.00121	0.00135	0.000552		4.455	0.00243	0.00256	0.00325	0.00117		4.45448	0.00311	0.00212	0.00228	0.00265
	5.96341	-0.00414	-0.00444	-0.00152	-0.000924		4.47988	0.000981	0.000948	0.00129	0.000738		4.48136	0.00241	0.00255	0.00324	0.00108		4.48084	0.0031	0.00207	0.0023	0.00274
	6.01618	-0.00479	-0.00366	-0.00196	-0.0015		4.50624	0.000612	0.00069	0.00121	0.000905		4.50772	0.00238	0.00252	0.00319	0.000985		4.5072	0.00308	0.00201	0.00231	0.00281
	6.06896	-0.00529	-0.00278	-0.00232	-0.00207		4.53259	0.000261	0.000443	0.00112	0.00105		4.53408	0.00233	0.00247	0.00312	0.000901		4.53355	0.00303	0.00193	0.0023	0.00287
	6.12173	-0.0056	-0.00187	-0.0026	-0.00259		4.55894	-6.23e-05	0.000216	0.00102	0.00118		4.56044	0.00228	0.00242	0.00302	0.000826		4.55991	0.00296	0.00184	0.00228	0.0029
	6.17451	-0.00569	-0.00098	-0.00277	-0.00303		4.58529	-0.000352	1.29e-05	0.000915	0.00129		4.5868	0.00222	0.00236	0.00291	0.000762		4.58627	0.00287	0.00175	0.00225	0.00292
	6.22728	-0.00556	-0.000172	-0.00283	-0.00334		4.61165	-0.000601	-0.00016	0.000814	0.00138		4.61316	0.00215	0.00229	0.00278	0.000709		4.61263	0.00277	0.00164	0.00221	0.00292
	6.28005	-0.00519	0.000508	-0.00276	-0.00351		4.638	-0.000806	-0.000299	0.00072	0.00146		4.63952	0.00207	0.00221	0.00264	0.000669		4.63898	0.00265	0.00154	0.00215	0.0029
	6.33283	-0.0046	0.00102	-0.00256	-0.00351		4.66435	-0.000965	-0.000403	0.000634	0.00152		4.66588	0.002	0.00213	0.00249	0.000642		4.66534	0.00253	0.00143	0.00209	0.00286
	6.3856	-0.0038	0.00135	-0.00223	-0.00333		4.6907	-0.00108	-0.00047	0.000559	0.00156		4.69224	0.00192	0.00205	0.00234	0.000629		4.6917	0.00239	0.00133	0.00203	0.00281
	6.43837	-0.00283	0.00149	-0.00178	-0.00297		4.71705	-0.00114	-0.000502	0.000497	0.0016		4.71861	0.00184	0.00197	0.00218	0.000628		4.71806	0.00226	0.00122	0.00196	0.00275
	6.49115	-0.00173	0.00145	-0.00121	-0.00242		4.74341	-0.00117	-0.0005	0.000449	0.00162		4.74497	0.00176	0.00189	0.00203	0.00064		4.74442	0.00212	0.00113	0.00188	0.00268
	6.54392	-0.000597	0.00126	-0.000556	-0.00171		4.76976	-0.00114	-0.000465	0.000414	0.00164		4.77133	0.00168	0.0018	0.00187	0.000664		4.77077	0.00199	0.00103	0.00181	0.0026
	6.59669	0.000501	0.000963	0.000165	-0.00088		4.79611	-0.00109	-0.000401	0.000394	0.00166		4.79769	0.0016	0.00172	0.00172	0.000699		4.79713	0.00186	0.000942	0.00173	0.00252
	6.64947	0.00147	0.000622	0.000908	3.77e-05		4.82246	-0.000992	-0.00031	0.000386	0.00167		4.82405	0.00153	0.00163	0.00158	0.000745		4.82349	0.00173	0.000859	0.00166	0.00243
	6.70224	0.00223	0.000294	0.00162	0.00098		4.84882	-0.000868	-0.000197	0.000392	0.00167		4.85041	0.00145	0.00155	0.00144	0.0008		4.84985	0.00161	0.000783	0.00158	0.00234
	6.75501	0.00274	3.41e-05	0.00226	0.00188		4.87517	-0.000718	-6.46e-05	0.00041	0.00168		4.87677	0.00138	0.00147	0.0013	0.000864		4.87621	0.00149	0.000712	0.00151	0.00225
	6.80779	0.00296	-0.000114	0.00278	0.00269		4.90152	-0.000547	8.33e-05	0.000438	0.00168		4.90313	0.00131	0.00139	0.00118	0.000934		4.90256	0.00138	0.000648	0.00143	0.00216
	6.86056	0.00293	-0.000124	0.00316	0.00334		4.92787	-0.000359	0.000243	0.000476	0.00168		4.92949	0.00124	0.00131	0.00106	0.00101		4.92892	0.00128	0.000589	0.00136	0.00207
	6.91333	0.00269	1.49e-05	0.00337	0.00381		4.95422	-0.000159	0.000411	0.000523	0.00168		4.95585	0.00117	0.00123	0.000953	0.00109		4.95528	0.00119	0.000535	0.00129	0.00198
	6.96611	0.00231	0.000294	0.00343	0.00409		4.98058	4.9e-05	0.000583	0.000577	0.00169		4.98221	0.0011	0.00115	0.000856	0.00117		4.98164	0.0011	0.000485	0.00122	0.0019
	7.01888	0.00185	0.000692	0.00337	0.00418		5.00693	0.00026	0.000756	0.000637	0.00169		5.00858	0.00104	0.00107	0.000768	0.00125		5.00799	0.00102	0.000439	0.00116	0.00181
	7.07166	0.00139	0.00118	0.00321	0.00412		5.03328	0.000472	0.000927	0.000703	0.00169		5.03494	0.00098	0.000999	0.000692	0.00133		5.03435	0.000949	0.000396	0.00109	0.00173
	7.12443	0.000976	0.00172	0.003	0.00393		5.05963	0.000678	0.00109	0.000772	0.0017		5.0613	0.000921	0.000925	0.000626	0.00141		5.06071	0.000881	0.000356	0.00102	0.00165
	7.1772	0.000646	0.00228	0.00278	0.00366		5.08599	0.000877	0.00125	0.000844	0.00171		5.08766	0.000865	0.000853	0.000571	0.00148		5.08707	0.000818	0.000317	0.000956	0.00157
	7.22998	0.000428	0.00283	0.00255	0.00336		5.11234	0.00106	0.00139	0.000917	0.00172		5.11402	0.000811	0.000782	0.000525	0.00155		5.11343	0.000759	0.000278	0.00089	0.0015
	7.28275	0.000341	0.00332	0.00236	0.00305		5.13869	0.00124	0.00153	0.000991	0.00173		5.14038	0.000759	0.000712	0.00049	0.0016		5.13978	0.000704	0.000239	0.000822	0.00142
	7.33552	0.000391	0.00374	0.00222	0.00276		5.16504	0.00139	0.00164	0.00106	0.00174		5.16674	0.000709	0.000644	0.000464	0.00165		5.16614	0.000652	0.000199	0.000754	0.00135
	7.3883	0.000578	0.00405	0.00213	0.00253		5.19139	0.00153	0.00174	0.00114	0.00175		5.1931	0.000661	0.000577	0.000447	0.00169		5.1925	0.000602	0.000157	0.000684	0.00127
	7.44107	0.000894	0.00425	0.00211	0.00237		5.21775	0.00164	0.00182	0.00121	0.00176		5.21946	0.000613	0.000511	0.000437	0.00171		5.21886	0.000554	0.000112	0.000611	0.0012
	7.49384	0.00132	0.00432	0.00215	0.00228		5.2441	0.00173	0.00187	0.00127	0.00178		5.24582	0.000567	0.000446	0.000433	0.00172		5.24522	0.000505	6.39e-05	0.000536	0.00112
	7.54662	0.00184	0.00426	0.00225	0.00229		5.27045	0.0018	0.0019	0.00134	0.00179		5.27218	0.000522	0.000383	0.000435	0.00172		5.27157	0.000456	1.14e-05	0.000459	0.00104
	7.59939	0.00241	0.00407	0.00241	0.00238		5.2968	0.00183	0.00191	0.0014	0.00181		5.29855	0.000477	0.000321	0.000441	0.0017		5.29793	0.000406	-4.6e-05	0.000377	0.000962
	7.65216	0.003	0.00378	0.00261	0.00255		5.32316	0.00184	0.00189	0.00145	0.00182		5.32491	0.000433	0.000261	0.000449	0.00167		5.32429	0.000354	-0.000109	0.000293	0.000881
	7.70494	0.00356	0.00339	0.00284	0.0028		5.34951	0.00182	0.00185	0.00149	0.00184		5.35127	0.000388	0.000202	0.000459	0.00162		5.35065	0.000299	-0.000177	0.000205	0.000798
	7.75771	0.00404	0.00295	0.00309	0.0031		5.37586	0.00177	0.00179	0.00153	0.00185		5.37763	0.000344	0.000145	0.00047	0.00157		5.377	0.00024	-0.000252	0.000113	0.000711
	7.81049	0.00438	0.00249	0.00333	0.00344		5.40221	0.0017	0.0017	0.00157	0.00186		5.40399	0.000299	8.99e-05	0.000479	0.0015		5.40336	0.000177	-0.000332	1.87e-05	0.000622
	7.86326	0.00457	0.00204	0.00353	0.00378		5.42857	0.0016	0.00159	0.00159	0.00187		5.43035	0.000254	3.65e-05	0.000486	0.00143		5.42972	0.00011	-0.000418	-7.88e-05	0.000531
	7.91603	0.00456	0.00164	0.00367	0.00411		5.45492	0.00147	0.00147	0.00161	0.00187		5.45671	0.000209	-1.47e-05	0.00049	0.00134		5.45608	3.76e-05	-0.00051	-0.000178	0.000437
	7.96881	0.00437	0.00132	0.00374	0.00437		5.48127	0.00132	0.00132	0.00162	0.00188		5.48307	0.000163	-6.35e-05	0.00049	0.00126		5.48244	-3.95e-05	-0.000606	-0.000279	0.000341
	8.02158	0.00403	0.00112	0.00372	0.00456		5.50762	0.00116	0.00116	0.00162	0.00188		5.50943	0.000117	-0.00011	0.000485	0.00117		5.50879	-0.000121	-0.000706	-0.00038	0.000244
	8.07435	0.00357	0.00106	0.00361	0.00464		5.53397	0.000979	0.000997	0.00162	0.00188		5.53579	7.1e-05	-0.000153	0.000476	0.00107		5.53515	-0.000207	-0.000807	-0.00048	0.000146
	8.12713	0.00307	0.00113	0.00342	0.0046		5.56033	0.00079	0.000824	0.00161	0.00187		5.56215	2.49e-05	-0.000192	0.000462	0.000985		5.56151	-0.000296	-0.000909	-0.000577	4.97e-05
	8.1799	0.00258	0.00133	0.00316	0.00446		5.58668	0.000596	0.000651	0.00159	0.00186		5.58852	-2.07e-05	-0.000228	0.000442	0.000899		5.58787	-0.000388	-0.00101	-0.000669	-4.45e-05
	8.23267	0.00218	0.00167	0.00286	0.00422		5.61303	0.000402	0.000482	0.00157	0.00185		5.61488	-6.54e-05	-0.00026	0.000419	0.00082		5.61423	-0.00048	-0.00111	-0.000755	-0.000135
	8.28545	0.00191	0.0021	0.00254	0.0039		5.63938	0.000214	0.000321	0.00154	0.00183		5.64124	-0.000109	-0.000287	0.000391	0.000749		5.64058	-0.000571	-0.0012	-0.000832	-0.000219
	8.33822	0.00184	0.0026	0.00225	0.00355		5.66574	3.82e-05	0.000175	0.00152	0.00181		5.6676	-0.00015	-0.000308	0.000361	0.000689		5.66694	-0.00066	-0.00128	-0.000899	-0.000296
	8.39099	0.00201	0.00314	0.00199	0.00318		5.69209	-0.000121	4.57e-05	0.00149	0.00178		5.69396	-0.000189	-0.000324	0.000328	0.000641		5.6933	-0.000744	-0.00135	-0.000954	-0.000364
	8.44377	0.00245	0.00369	0.00179	0.00284		5.71844	-0.00026	-6.15e-05	0.00146	0.00176		5.72032	-0.000224	-0.000333	0.000295	0.000608		5.71966	-0.000821	-0.00141	-0.000996	-0.00042
	8.49654	0.00319	0.00422	0.00167	0.00254		5.74479	-0.000373	-0.000144	0.00144	0.00173		5.74668	-0.000255	-0.000336	0.000263	0.000591		5.74602	-0.00089	-0.00145	-0.00102	-0.000464
	8.54931	0.00425	0.00471	0.00164	0.00231		5.77114	-0.000457	-0.000199	0.00142	0.0017		5.77304	-0.000281	-0.00033	0.000232	0.000592		5.77237	-0.000948	-0.00148	-0.00103	-0.000494
	8.60209	0.00563	0.00513	0.0017	0.00217		5.7975	-0.000511	-0.000226	0.0014	0.00167		5.7994	-0.000302	-0.000317	0.000206	0.00061		5.79873	-0.000995	-0.00149	-0.00103	-0.000509
	8.65486	0.00736	0.00546	0.00185	0.00213		5.82385	-0.000533	-0.000224	0.00139	0.00164		5.82576	-0.000315	-0.000295	0.000184	0.000646		5.82509	-0.00103	-0.00149	-0.00101	-0.000509
	8.70764	0.0094	0.00572	0.0021	0.0022		5.8502	-0.000524	-0.000194	0.00138	0.00161		5.85212	-0.000321	-0.000263	0.00017	0.000701		5.85145	-0.00105	-0.00146	-0.000974	-0.000493
	8.76041	0.0118	0.0059	0.00244	0.00237		5.87655	-0.000485	-0.000138	0.00138	0.00159		5.87849	-0.000319	-0.000223	0.000164	0.000773		5.8778	-0.00105	-0.00142	-0.000923	-0.000461
	8.81318	0.0143	0.00601	0.00285	0.00265		5.90291	-0.000419	-5.85e-05	0.00139	0.00156		5.90485	-0.000308	-0.000174	0.000167	0.000863		5.90416	-0.00104	-0.00136	-0.000858	-0.000413
	8.86596	0.0171	0.00607	0.00333	0.00302		5.92926	-0.000329	4.13e-05	0.0014	0.00154		5.93121	-0.000288	-0.000115	0.000181	0.000969		5.93052	-0.00102	-0.00129	-0.000781	-0.000352
	8.91873	0.0198	0.0061	0.00387	0.00347		5.95561	-0.000218	0.000158	0.00141	0.00153		5.95757	-0.000258	-4.79e-05	0.000207	0.00109		5.95688	-0.000981	-0.0012	-0.000692	-0.000276
	8.9715	0.0222	0.00613	0.00443	0.00399		5.98196	-9.21e-05	0.000286	0.00143	0.00151		5.98393	-0.000218	2.75e-05	0.000245	0.00122		5.98324	-0.00093	-0.0011	-0.000593	-0.000188
	9.02428	0.0242	0.00618	0.005	0.00455		6.00831	4.53e-05	0.000423	0.00145	0.0015		6.01029	-0.000169	0.00011	0.000294	0.00136		6.00959	-0.000866	-0.000985	-0.000486	-8.92e-05
	9.07705	0.0253	0.00627	0.00556	0.00513		6.03467	0.000189	0.000563	0.00148	0.0015		6.03665	-0.00011	0.0002	0.000355	0.00151		6.03595	-0.000791	-0.000863	-0.000371	1.97e-05
	9.12982	0.0255	0.00643	0.00609	0.00571		6.06102	0.000335	0.000703	0.0015	0.0015		6.06301	-4.3e-05	0.000294	0.000428	0.00166		6.06231	-0.000706	-0.000733	-0.000251	0.000137
	9.1826	0.0247	0.00666	0.00657	0.00627		6.08737	0.000478	0.000839	0.00153	0.0015		6.08937	3.19e-05	0.000392	0.000511	0.00181		6.08867	-0.000611	-0.000598	-0.000127	0.000262
	9.23537	0.0231	0.00697	0.00698	0.00679		6.11372	0.000615	0.000966	0.00155	0.0015		6.11573	0.000114	0.000493	0.000603	0.00197		6.11503	-0.000508	-0.000458	1.27e-07	0.000393
	9.28814	0.0209	0.00735	0.00734	0.00726		6.14008	0.000742	0.00108	0.00158	0.00151		6.1421	0.000201	0.000595	0.000703	0.00211		6.14138	-0.000399	-0.000316	0.000129	0.000528
	9.34092	0.0185	0.0078	0.00763	0.00768		6.16643	0.000856	0.00119	0.0016	0.00152		6.16846	0.000292	0.000696	0.000809	0.00225		6.16774	-0.000283	-0.000173	0.00026	0.000667
	9.39369	0.016	0.00829	0.00788	0.00805		6.19278	0.000954	0.00127	0.00162	0.00154		6.19482	0.000387	0.000795	0.000918	0.00238		6.1941	-0.000163	-3.09e-05	0.00039	0.000808
	9.44647	0.0136	0.0088	0.0081	0.00839		6.21913	0.00103	0.00134	0.00164	0.00155		6.22118	0.000483	0.000891	0.00103	0.0025		6.22046	-3.95e-05	0.00011	0.00052	0.000951
	9.49924	0.0114	0.0093	0.00831	0.00871		6.24549	0.0011	0.00139	0.00165	0.00157		6.24754	0.000579	0.000983	0.00114	0.00261		6.24681	8.69e-05	0.000247	0.000648	0.00109
	9.55201	0.00945	0.00978	0.00852	0.00902		6.27184	0.00114	0.00142	0.00166	0.00159		6.2739	0.000674	0.00107	0.00125	0.0027		6.27317	0.000215	0.00038	0.000773	0.00124
	9.60479	0.00783	0.0102	0.00875	0.00935		6.29819	0.00116	0.00143	0.00167	0.00162		6.30026	0.000766	0.00115	0.00136	0.00278		6.29953	0.000343	0.000507	0.000896	0.00138
	9.65756	0.00651	0.0106	0.00902	0.00973		6.32454	0.00116	0.00141	0.00167	0.00164		6.32662	0.000856	0.00122	0.00146	0.00284		6.32589	0.000472	0.000628	0.00101	0.00151
	9.71033	0.0055	0.0108	0.00934	0.0102		6.35089	0.00114	0.00138	0.00167	0.00167		6.35298	0.000941	0.00129	0.00156	0.00289		6.35225	0.000598	0.000742	0.00113	0.00165
	9.76311	0.00478	0.011	0.0097	0.0107		6.37725	0.0011	0.00133	0.00167	0.00169		6.37934	0.00102	0.00135	0.00165	0.00293		6.3786	0.000723	0.000848	0.00124	0.00178
	9.81588	0.00433	0.0111	0.0101	0.0112		6.4036	0.00104	0.00127	0.00166	0.00172		6.4057	0.0011	0.0014	0.00173	0.00295		6.40496	0.000844	0.000946	0.00135	0.0019
	9.86865	0.00414	0.0111	0.0106	0.0119		6.42995	0.000968	0.00119	0.00164	0.00175		6.43207	0.00116	0.00144	0.00181	0.00296		6.43132	0.000961	0.00103	0.00145	0.00202
	9.92143	0.00417	0.0111	0.0111	0.0126		6.4563	0.00088	0.00109	0.00163	0.00178		6.45843	0.00123	0.00148	0.00187	0.00296		6.45768	0.00107	0.00111	0.00154	0.00213
	9.9742	0.00439	0.0109	0.0116	0.0133		6.48266	0.000782	0.000988	0.00161	0.00181		6.48479	0.00128	0.00151	0.00192	0.00295		6.48404	0.00118	0.00118	0.00163	0.00224
	10.027	0.00478	0.0108	0.0121	0.0141		6.50901	0.000675	0.000877	0.00159	0.00185		6.51115	0.00133	0.00154	0.00197	0.00294		6.51039	0.00128	0.00124	0.00171	0.00233
	10.0798	0.00529	0.0107	0.0126	0.015		6.53536	0.000562	0.000762	0.00157	0.00188		6.53751	0.00137	0.00156	0.00201	0.00292		6.53675	0.00137	0.00129	0.00178	0.00242
	10.1325	0.00589	0.0105	0.013	0.0157		6.56171	0.000448	0.000646	0.00155	0.00191		6.56387	0.00141	0.00157	0.00203	0.00289		6.56311	0.00145	0.00133	0.00185	0.0025
	10.1853	0.00654	0.0105	0.0133	0.0164		6.58806	0.000335	0.000533	0.00154	0.00195		6.59023	0.00144	0.00158	0.00205	0.00287		6.58947	0.00152	0.00136	0.00191	0.00256
	10.2381	0.00719	0.0104	0.0135	0.017		6.61442	0.000228	0.000427	0.00152	0.00198		6.61659	0.00147	0.00159	0.00207	0.00284		6.61582	0.00159	0.00139	0.00197	0.00262
	10.2908	0.0078	0.0104	0.0137	0.0174		6.64077	0.000129	0.000331	0.00151	0.00202		6.64295	0.00149	0.0016	0.00207	0.00282		6.64218	0.00164	0.00141	0.00201	0.00267
	10.3436	0.00836	0.0105	0.0136	0.0177		6.66712	4.34e-05	0.000248	0.00151	0.00206		6.66931	0.00151	0.00161	0.00207	0.00279		6.66854	0.00169	0.00142	0.00206	0.00271
	10.3964	0.00882	0.0107	0.0135	0.0177		6.69347	-2.68e-05	0.000181	0.00151	0.0021		6.69567	0.00152	0.00161	0.00207	0.00278		6.6949	0.00173	0.00143	0.0021	0.00274
	10.4492	0.00919	0.0109	0.0133	0.0176		6.71983	-7.84e-05	0.000132	0.00152	0.00214		6.72204	0.00153	0.00162	0.00207	0.00277		6.72126	0.00176	0.00143	0.00213	0.00276
	10.5019	0.00945	0.0111	0.013	0.0173		6.74618	-0.000109	0.000105	0.00154	0.00219		6.7484	0.00155	0.00163	0.00207	0.00277		6.74761	0.00178	0.00143	0.00216	0.00278
	10.5547	0.0096	0.0114	0.0126	0.0168		6.77253	-0.000116	0.000101	0.00156	0.00223		6.77476	0.00156	0.00164	0.00206	0.00278		6.77397	0.00179	0.00144	0.00219	0.00279
	10.6075	0.00968	0.0116	0.0121	0.0161		6.79888	-9.87e-05	0.000119	0.0016	0.00228		6.80112	0.00157	0.00165	0.00206	0.0028		6.80033	0.0018	0.00144	0.00221	0.00279
	10.6603	0.00968	0.0118	0.0117	0.0154		6.82523	-5.63e-05	0.000162	0.00164	0.00234		6.82748	0.00158	0.00167	0.00206	0.00283		6.82669	0.00181	0.00145	0.00223	0.0028
	10.713	0.00965	0.0119	0.0113	0.0146		6.85159	1.09e-05	0.000228	0.0017	0.00239		6.85384	0.00159	0.00169	0.00207	0.00288		6.85305	0.00181	0.00146	0.00226	0.0028
	10.7658	0.00959	0.0119	0.0108	0.0139		6.87794	0.000102	0.000316	0.00176	0.00245		6.8802	0.00161	0.00171	0.00208	0.00293		6.8794	0.00181	0.00147	0.00228	0.0028
	10.8186	0.00953	0.0118	0.0104	0.0131		6.90429	0.000217	0.000425	0.00183	0.00252		6.90656	0.00162	0.00175	0.0021	0.003		6.90576	0.0018	0.00149	0.0023	0.0028
	10.8713	0.00949	0.0116	0.0101	0.0124		6.93064	0.000352	0.000552	0.0019	0.00258		6.93292	0.00165	0.00178	0.00213	0.00308		6.93212	0.0018	0.00152	0.00232	0.0028
	10.9241	0.00948	0.0113	0.00979	0.0117		6.957	0.000505	0.000695	0.00198	0.00265		6.95928	0.00168	0.00183	0.00217	0.00317		6.95848	0.0018	0.00155	0.00235	0.0028
	10.9769	0.0095	0.0108	0.00953	0.0111		6.98335	0.000674	0.000852	0.00207	0.00272		6.98564	0.00171	0.00187	0.00221	0.00327		6.98483	0.0018	0.00158	0.00237	0.0028
	11.0297	0.00954	0.0103	0.00931	0.0106		7.0097	0.000855	0.00102	0.00216	0.0028		7.01201	0.00174	0.00193	0.00226	0.00338		7.01119	0.00181	0.00162	0.0024	0.00281
	11.0824	0.00961	0.00967	0.00911	0.0102		7.03605	0.00105	0.00119	0.00225	0.00287		7.03837	0.00179	0.00199	0.00232	0.0035		7.03755	0.00181	0.00166	0.00242	0.00282
	11.1352	0.00968	0.00899	0.00894	0.0099		7.06241	0.00124	0.00137	0.00235	0.00295		7.06473	0.00183	0.00205	0.00239	0.00362		7.06391	0.00182	0.0017	0.00245	0.00284
	11.188	0.00974	0.00831	0.00877	0.00965		7.08876	0.00144	0.00155	0.00244	0.00303		7.09109	0.00188	0.00211	0.00247	0.00375		7.09027	0.00182	0.00174	0.00247	0.00285
	11.2408	0.00976	0.00764	0.00859	0.00947		7.11511	0.00164	0.00172	0.00254	0.00312		7.11745	0.00194	0.00218	0.00255	0.00387		7.11662	0.00183	0.00179	0.0025	0.00287
	11.2935	0.00974	0.00703	0.0084	0.00933		7.14146	0.00184	0.00189	0.00263	0.0032		7.14381	0.002	0.00225	0.00264	0.004		7.14298	0.00184	0.00183	0.00252	0.00289
	11.3463	0.00964	0.0065	0.00819	0.00923		7.16781	0.00203	0.00206	0.00272	0.00329		7.17017	0.00205	0.00232	0.00273	0.00412		7.16934	0.00186	0.00187	0.00254	0.00291
	11.3991	0.00947	0.00607	0.00794	0.00914		7.19417	0.00221	0.00221	0.00281	0.00337		7.19653	0.00212	0.00238	0.00282	0.00424		7.1957	0.00187	0.00191	0.00255	0.00294
	11.4519	0.00921	0.00577	0.00766	0.00905		7.22052	0.00238	0.00235	0.00289	0.00346		7.22289	0.00218	0.00245	0.0029	0.00435		7.22206	0.00188	0.00195	0.00257	0.00296
	11.5046	0.00888	0.00559	0.00736	0.00894		7.24687	0.00255	0.00248	0.00297	0.00354		7.24925	0.00224	0.00251	0.00299	0.00445		7.24841	0.00189	0.00198	0.00257	0.00298
	11.5574	0.00849	0.00553	0.00705	0.0088		7.27322	0.0027	0.00259	0.00305	0.00362		7.27561	0.0023	0.00256	0.00308	0.00454		7.27477	0.00189	0.002	0.00258	0.003
	11.6102	0.00806	0.00557	0.00673	0.00864		7.29958	0.00283	0.00269	0.00311	0.00371		7.30198	0.00235	0.00262	0.00315	0.00463		7.30113	0.0019	0.00202	0.00258	0.00301
	11.663	0.0076	0.0057	0.00642	0.00845		7.32593	0.00295	0.00278	0.00317	0.00379		7.32834	0.0024	0.00266	0.00323	0.0047		7.32749	0.0019	0.00203	0.00257	0.00303
	11.7157	0.00715	0.00589	0.00614	0.00825		7.35228	0.00306	0.00284	0.00323	0.00386		7.3547	0.00245	0.0027	0.00329	0.00475		7.35384	0.0019	0.00203	0.00256	0.00304
	11.7685	0.00672	0.00611	0.00589	0.00803		7.37863	0.00314	0.00289	0.00327	0.00394		7.38106	0.0025	0.00274	0.00335	0.0048		7.3802	0.0019	0.00202	0.00254	0.00305
	11.8213	0.00632	0.00633	0.00569	0.00781		7.40498	0.00322	0.00292	0.00331	0.00401		7.40742	0.00254	0.00276	0.00339	0.00483		7.40656	0.00189	0.00201	0.00252	0.00306
	11.8741	0.00598	0.00651	0.00554	0.00761		7.43134	0.00327	0.00293	0.00334	0.00407		7.43378	0.00257	0.00278	0.00343	0.00485		7.43292	0.00189	0.00199	0.0025	0.00306
	11.9268	0.0057	0.00664	0.00544	0.00744		7.45769	0.00331	0.00293	0.00336	0.00414		7.46014	0.00259	0.00279	0.00345	0.00486		7.45928	0.00188	0.00197	0.00248	0.00307
	11.9796	0.00548	0.0067	0.0054	0.00731		7.48404	0.00333	0.00291	0.00337	0.00419		7.4865	0.00261	0.0028	0.00347	0.00485		7.48563	0.00188	0.00195	0.00246	0.00309
	12.0324	0.00532	0.00667	0.00541	0.00723		7.51039	0.00334	0.00287	0.00337	0.00424		7.51286	0.00262	0.00279	0.00347	0.00484		7.51199	0.00189	0.00192	0.00245	0.0031
	12.0851	0.00521	0.00654	0.00547	0.0072		7.53675	0.00333	0.00282	0.00337	0.00428		7.53922	0.00263	0.00278	0.00346	0.00481		7.53835	0.0019	0.0019	0.00244	0.00313
	12.1379	0.00516	0.00633	0.00557	0.00722		7.5631	0.00331	0.00276	0.00336	0.00432		7.56558	0.00262	0.00277	0.00345	0.00478		7.56471	0.00192	0.00189	0.00244	0.00316
	12.1907	0.00514	0.00604	0.0057	0.00731		7.58945	0.00327	0.00268	0.00333	0.00434		7.59195	0.00261	0.00274	0.00342	0.00473		7.59107	0.00195	0.00188	0.00245	0.0032
	12.2435	0.00514	0.00568	0.00584	0.00745		7.6158	0.00322	0.00259	0.0033	0.00436		7.61831	0.00259	0.00271	0.00338	0.00468		7.61742	0.00198	0.00188	0.00247	0.00325
	12.2962	0.00515	0.00529	0.00598	0.00763		7.64215	0.00316	0.00249	0.00326	0.00437		7.64467	0.00257	0.00267	0.00333	0.00462		7.64378	0.00203	0.00188	0.0025	0.00331
	12.349	0.00516	0.00488	0.00611	0.00785		7.66851	0.00309	0.00239	0.00321	0.00437		7.67103	0.00253	0.00263	0.00327	0.00456		7.67014	0.00208	0.0019	0.00254	0.00338
	12.4018	0.00513	0.00448	0.00621	0.00808		7.69486	0.00301	0.00228	0.00316	0.00436		7.69739	0.00249	0.00259	0.00321	0.00449		7.6965	0.00214	0.00191	0.00258	0.00345
	12.4546	0.00508	0.00413	0.00627	0.00832		7.72121	0.00292	0.00216	0.0031	0.00435		7.72375	0.00245	0.00253	0.00313	0.00441		7.72286	0.0022	0.00194	0.00263	0.00352
	12.5073	0.00497	0.00383	0.00628	0.00854		7.74756	0.00283	0.00204	0.00303	0.00432		7.75011	0.00239	0.00248	0.00306	0.00434		7.74921	0.00226	0.00196	0.00269	0.00359
	12.5601	0.00482	0.00362	0.00622	0.00872		7.77392	0.00274	0.00192	0.00296	0.00429		7.77647	0.00234	0.00242	0.00298	0.00427		7.77557	0.00232	0.00198	0.00274	0.00366
	12.6129	0.00462	0.00349	0.00611	0.00885		7.80027	0.00264	0.0018	0.00289	0.00426		7.80283	0.00227	0.00236	0.00289	0.00419		7.80193	0.00237	0.002	0.00279	0.00373
	12.6656	0.00438	0.00347	0.00595	0.00891		7.82662	0.00255	0.00169	0.00281	0.00421		7.82919	0.00221	0.0023	0.00281	0.00412		7.82829	0.00242	0.00202	0.00284	0.00379
	12.7184	0.00411	0.00354	0.00575	0.00891		7.85297	0.00246	0.00158	0.00274	0.00417		7.85556	0.00214	0.00224	0.00272	0.00406		7.85464	0.00246	0.00204	0.00289	0.00384
	12.7712	0.00383	0.00369	0.00552	0.00883		7.87933	0.00237	0.00148	0.00266	0.00412		7.88192	0.00207	0.00218	0.00264	0.00399		7.881	0.00248	0.00205	0.00293	0.00388
	12.824	0.00354	0.00392	0.00528	0.00868		7.90568	0.00229	0.00138	0.00258	0.00407		7.90828	0.002	0.00213	0.00256	0.00394		7.90736	0.0025	0.00206	0.00296	0.00391
	12.8767	0.00327	0.00418	0.00504	0.00849		7.93203	0.00222	0.0013	0.00251	0.00402		7.93464	0.00193	0.00207	0.00249	0.00389		7.93372	0.00252	0.00207	0.00299	0.00394
	12.9295	0.00302	0.00447	0.00484	0.00826		7.95838	0.00216	0.00122	0.00244	0.00397		7.961	0.00186	0.00202	0.00242	0.00385		7.96008	0.00252	0.00208	0.00301	0.00396
	12.9823	0.00282	0.00474	0.00467	0.00801		7.98473	0.00212	0.00116	0.00238	0.00393		7.98736	0.0018	0.00198	0.00237	0.00382		7.98643	0.00252	0.00209	0.00303	0.00397
	13.0351	0.00267	0.00497	0.00455	0.00777		8.01109	0.00208	0.00111	0.00232	0.00389		8.01372	0.00175	0.00195	0.00232	0.0038		8.01279	0.00252	0.0021	0.00305	0.00399
	13.0878	0.00257	0.00513	0.00448	0.00755		8.03744	0.00206	0.00107	0.00226	0.00386		8.04008	0.0017	0.00192	0.00228	0.00379		8.03915	0.00252	0.00211	0.00307	0.004
	13.1406	0.00252	0.00521	0.00447	0.00738		8.06379	0.00205	0.00104	0.00222	0.00384		8.06644	0.00165	0.0019	0.00226	0.0038		8.06551	0.00251	0.00213	0.00309	0.00401
	13.1934	0.00252	0.00518	0.00452	0.00725		8.09014	0.00206	0.00102	0.00218	0.00383		8.0928	0.00162	0.00189	0.00225	0.00381		8.09187	0.00251	0.00215	0.00311	0.00402
	13.2462	0.00256	0.00506	0.00461	0.00719		8.1165	0.00208	0.00102	0.00215	0.00382		8.11916	0.0016	0.00189	0.00226	0.00383		8.11822	0.00251	0.00218	0.00313	0.00404
	13.2989	0.00262	0.00484	0.00475	0.0072		8.14285	0.00212	0.00102	0.00212	0.00383		8.14553	0.00159	0.00189	0.00227	0.00387		8.14458	0.00252	0.00222	0.00316	0.00407
	13.3517	0.00271	0.00454	0.00491	0.00727		8.1692	0.00216	0.00103	0.00211	0.00384		8.17189	0.00159	0.00191	0.00231	0.00392		8.17094	0.00253	0.00226	0.00319	0.0041
	13.4045	0.0028	0.00418	0.00508	0.00741		8.19555	0.00222	0.00105	0.0021	0.00387		8.19825	0.0016	0.00194	0.00235	0.00397		8.1973	0.00255	0.00231	0.00323	0.00414
	13.4573	0.00287	0.00378	0.00524	0.00759		8.2219	0.0023	0.00107	0.00209	0.0039		8.22461	0.00162	0.00197	0.0024	0.00403		8.22365	0.00258	0.00237	0.00327	0.00418
	13.51	0.00291	0.00338	0.00538	0.00782		8.24826	0.00238	0.0011	0.00209	0.00395		8.25097	0.00166	0.00202	0.00247	0.0041		8.25001	0.00262	0.00243	0.00331	0.00424
	13.5628	0.00292	0.00299	0.00548	0.00806		8.27461	0.00247	0.00113	0.0021	0.00401		8.27733	0.0017	0.00207	0.00254	0.00418		8.27637	0.00266	0.0025	0.00336	0.0043
	13.6156	0.00288	0.00266	0.00553	0.00831		8.30096	0.00258	0.00117	0.00211	0.00407		8.30369	0.00175	0.00212	0.00262	0.00426		8.30273	0.00271	0.00258	0.00342	0.00438
	13.6684	0.00278	0.0024	0.00552	0.00853		8.32731	0.00269	0.0012	0.00213	0.00415		8.33005	0.00181	0.00218	0.0027	0.00434		8.32909	0.00277	0.00266	0.00348	0.00446
	13.7211	0.00263	0.00224	0.00544	0.00871		8.35367	0.00281	0.00124	0.00215	0.00423		8.35641	0.00188	0.00224	0.00279	0.00442		8.35544	0.00284	0.00275	0.00355	0.00455
	13.7739	0.00245	0.00218	0.0053	0.00883		8.38002	0.00294	0.00128	0.00218	0.00432		8.38277	0.00195	0.00231	0.00288	0.0045		8.3818	0.00292	0.00283	0.00362	0.00465
	13.8267	0.00223	0.00222	0.0051	0.00887		8.40637	0.00307	0.00132	0.00221	0.00441		8.40913	0.00202	0.00237	0.00297	0.00458		8.40816	0.003	0.00292	0.00369	0.00476
	13.8794	0.002	0.00238	0.00487	0.00883		8.43272	0.00321	0.00135	0.00224	0.00452		8.4355	0.0021	0.00244	0.00306	0.00466		8.43452	0.00309	0.00301	0.00376	0.00487
	13.9322	0.00177	0.00262	0.00463	0.00871		8.45907	0.00336	0.00139	0.00227	0.00462		8.46186	0.00218	0.0025	0.00314	0.00473		8.46088	0.00318	0.00311	0.00384	0.00499
	13.985	0.00156	0.00295	0.00439	0.00853		8.48543	0.00351	0.00142	0.0023	0.00474		8.48822	0.00227	0.00256	0.00322	0.00481		8.48723	0.00327	0.0032	0.00392	0.00512
	14.0378	0.00139	0.00332	0.00417	0.00829		8.51178	0.00367	0.00145	0.00234	0.00485		8.51458	0.00235	0.00262	0.00329	0.00487		8.51359	0.00337	0.00328	0.00401	0.00525
	14.0905	0.00127	0.00371	0.00401	0.00803		8.53813	0.00384	0.00148	0.00237	0.00497		8.54094	0.00243	0.00267	0.00336	0.00493		8.53995	0.00348	0.00337	0.00409	0.00539
	14.1433	0.00122	0.00408	0.00391	0.00776		8.56448	0.00401	0.00151	0.00241	0.00509		8.5673	0.00251	0.00272	0.00341	0.00499		8.56631	0.00358	0.00345	0.00417	0.00552
	14.1961	0.00124	0.00441	0.00388	0.00753		8.59084	0.00418	0.00154	0.00245	0.00521		8.59366	0.00258	0.00277	0.00346	0.00504		8.59266	0.00369	0.00353	0.00426	0.00566
	14.2489	0.00133	0.00467	0.00394	0.00734		8.61719	0.00436	0.00157	0.00249	0.00533		8.62002	0.00266	0.00281	0.0035	0.00509		8.61902	0.00379	0.0036	0.00434	0.0058
	14.3016	0.00148	0.00483	0.00408	0.00722		8.64354	0.00455	0.0016	0.00253	0.00545		8.64638	0.00273	0.00284	0.00354	0.00513		8.64538	0.0039	0.00367	0.00442	0.00595
	14.3544	0.0017	0.00488	0.00431	0.00718		8.66989	0.00474	0.00163	0.00257	0.00557		8.67274	0.00279	0.00287	0.00356	0.00517		8.67174	0.004	0.00373	0.0045	0.00609
	14.4072	0.00196	0.00482	0.0046	0.00725		8.69625	0.00494	0.00166	0.00261	0.00569		8.6991	0.00285	0.00289	0.00357	0.0052		8.6981	0.0041	0.00379	0.00458	0.00623
	14.4599	0.00224	0.00466	0.00495	0.00741		8.7226	0.00514	0.00169	0.00265	0.0058		8.72547	0.00291	0.00291	0.00358	0.00523		8.72445	0.0042	0.00384	0.00466	0.00636
	14.5127	0.00254	0.00441	0.00533	0.00767		8.74895	0.00534	0.00172	0.00268	0.00591		8.75183	0.00296	0.00292	0.00358	0.00526		8.75081	0.00429	0.00388	0.00474	0.0065
	14.5655	0.00282	0.0041	0.00572	0.00803		8.7753	0.00555	0.00175	0.00272	0.00602		8.77819	0.003	0.00293	0.00357	0.00528		8.77717	0.00438	0.00392	0.00481	0.00663
	14.6183	0.00306	0.00377	0.0061	0.00845		8.80165	0.00576	0.00178	0.00276	0.00611		8.80455	0.00304	0.00294	0.00356	0.00531		8.80353	0.00446	0.00395	0.00488	0.00676
	14.671	0.00324	0.00344	0.00643	0.00893		8.82801	0.00597	0.00182	0.00281	0.00621		8.83091	0.00308	0.00293	0.00354	0.00533		8.82989	0.00454	0.00398	0.00495	0.00688
	14.7238	0.00334	0.00315	0.00669	0.00942		8.85436	0.00618	0.00186	0.00285	0.00629		8.85727	0.00311	0.00293	0.00351	0.00535		8.85624	0.00461	0.004	0.00502	0.007
	14.7766	0.00337	0.00293	0.00685	0.0099		8.88071	0.00638	0.0019	0.00289	0.00637		8.88363	0.00313	0.00292	0.00348	0.00538		8.8826	0.00467	0.00402	0.00508	0.00711
	14.8294	0.0033	0.0028	0.0069	0.0103		8.90706	0.00658	0.00194	0.00293	0.00644		8.90999	0.00315	0.00291	0.00345	0.00541		8.90896	0.00472	0.00403	0.00514	0.00722
	14.8821	0.00316	0.00277	0.00684	0.0107		8.93342	0.00677	0.00199	0.00297	0.0065		8.93635	0.00316	0.0029	0.00342	0.00545		8.93532	0.00477	0.00405	0.00521	0.00732
	14.9349	0.00296	0.00285	0.00668	0.0109		8.95977	0.00695	0.00204	0.00301	0.00656		8.96271	0.00317	0.00289	0.0034	0.00549		8.96167	0.00481	0.00406	0.00527	0.00742
	14.9877	0.00271	0.00303	0.00644	0.011		8.98612	0.00712	0.00209	0.00306	0.0066		8.98907	0.00317	0.00288	0.00337	0.00554		8.98803	0.00484	0.00407	0.00533	0.00751
	15.0405	0.00244	0.0033	0.00614	0.0109		9.01247	0.00727	0.00215	0.0031	0.00664		9.01544	0.00317	0.00288	0.00335	0.0056		9.01439	0.00487	0.00408	0.0054	0.00761
	15.0932	0.00217	0.00363	0.00581	0.0107		9.03882	0.0074	0.0022	0.00315	0.00668		9.0418	0.00316	0.00287	0.00333	0.00566		9.04075	0.00489	0.0041	0.00546	0.0077
	15.146	0.00192	0.004	0.00548	0.0104		9.06518	0.00751	0.00226	0.00319	0.0067		9.06816	0.00316	0.00287	0.00332	0.00574		9.06711	0.00491	0.00412	0.00553	0.00779
	15.1988	0.00171	0.00438	0.00519	0.0101		9.09153	0.0076	0.00231	0.00324	0.00673		9.09452	0.00315	0.00287	0.00332	0.00584		9.09346	0.00493	0.00415	0.00561	0.00788
	15.2516	0.00155	0.00474	0.00494	0.00964		9.11788	0.00766	0.00237	0.00329	0.00675		9.12088	0.00314	0.00288	0.00333	0.00594		9.11982	0.00494	0.00419	0.00568	0.00798
	15.3043	0.00144	0.00503	0.00477	0.00921		9.14423	0.0077	0.00243	0.00335	0.00676		9.14724	0.00313	0.0029	0.00335	0.00606		9.14618	0.00496	0.00423	0.00577	0.00808
	15.3571	0.0014	0.00524	0.00468	0.00882		9.17059	0.00771	0.00248	0.0034	0.00678		9.1736	0.00312	0.00292	0.00339	0.0062		9.17254	0.00497	0.00428	0.00585	0.00819
	15.4099	0.00142	0.00534	0.00468	0.00848		9.19694	0.0077	0.00254	0.00346	0.0068		9.19996	0.00311	0.00295	0.00343	0.00635		9.1989	0.00499	0.00434	0.00595	0.0083
	15.4627	0.0015	0.00533	0.00476	0.00823		9.22329	0.00766	0.00259	0.00353	0.00682		9.22632	0.0031	0.00298	0.00348	0.00651		9.22525	0.005	0.00441	0.00605	0.00842
	15.5154	0.00162	0.00519	0.00493	0.00807		9.24964	0.0076	0.00263	0.0036	0.00684		9.25268	0.0031	0.00303	0.00355	0.00669		9.25161	0.00502	0.00449	0.00616	0.00855
	15.5682	0.00177	0.00494	0.00518	0.00803		9.27599	0.00752	0.00268	0.00367	0.00686		9.27904	0.00309	0.00307	0.00362	0.00688		9.27797	0.00505	0.00459	0.00627	0.0087
	15.621	0.00194	0.00459	0.00548	0.00812		9.30235	0.00742	0.00272	0.00374	0.00689		9.30541	0.00309	0.00313	0.0037	0.00708		9.30433	0.00508	0.00469	0.00639	0.00885
	15.6737	0.0021	0.00418	0.00582	0.00833		9.3287	0.00731	0.00277	0.00382	0.00693		9.33177	0.0031	0.00319	0.00379	0.00729		9.33069	0.00512	0.0048	0.00652	0.00902
	15.7265	0.00225	0.00373	0.00618	0.00866		9.35505	0.00719	0.00281	0.00391	0.00697		9.35813	0.00311	0.00325	0.00388	0.00751		9.35704	0.00516	0.00492	0.00666	0.0092
	15.7793	0.00236	0.00327	0.00652	0.00909		9.3814	0.00705	0.00284	0.004	0.00702		9.38449	0.00312	0.00331	0.00397	0.00775		9.3834	0.00521	0.00504	0.00681	0.00939
	15.8321	0.00242	0.00284	0.00682	0.00961		9.40776	0.00691	0.00288	0.00409	0.00708		9.41085	0.00313	0.00338	0.00406	0.00798		9.40976	0.00526	0.00518	0.00696	0.0096
	15.8848	0.00242	0.00248	0.00705	0.0102		9.43411	0.00677	0.00291	0.0042	0.00715		9.43721	0.00315	0.00344	0.00415	0.00823		9.43612	0.00532	0.00532	0.00711	0.00982
	15.9376	0.00235	0.00221	0.00717	0.0108		9.46046	0.00663	0.00295	0.0043	0.00723		9.46357	0.00318	0.0035	0.00424	0.00847		9.46247	0.00539	0.00546	0.00728	0.01
	15.9904	0.00223	0.00205	0.00719	0.0113		9.48681	0.00648	0.00298	0.00441	0.00731		9.48993	0.0032	0.00356	0.00432	0.00872		9.48883	0.00546	0.00561	0.00745	0.0103
	16.0432	0.00205	0.00202	0.00709	0.0118		9.51317	0.00634	0.00302	0.00453	0.00741		9.51629	0.00323	0.00362	0.00439	0.00897		9.51519	0.00553	0.00576	0.00762	0.0105
	16.0959	0.00184	0.00212	0.00688	0.0121		9.53952	0.0062	0.00305	0.00465	0.00752		9.54265	0.00327	0.00367	0.00446	0.00922		9.54155	0.00561	0.00592	0.0078	0.0108
	16.1487	0.0016	0.00235	0.00658	0.0122		9.56587	0.00606	0.00309	0.00478	0.00764		9.56902	0.00331	0.00371	0.00451	0.00947		9.56791	0.00569	0.00607	0.00798	0.0111
	16.2015	0.00137	0.0027	0.00621	0.0122		9.59222	0.00593	0.00312	0.00491	0.00777		9.59538	0.00335	0.00375	0.00455	0.00972		9.59426	0.00577	0.00622	0.00817	0.0113
	16.2542	0.00117	0.00315	0.00583	0.0119		9.61857	0.00581	0.00317	0.00505	0.00791		9.62174	0.00339	0.00379	0.00458	0.00996		9.62062	0.00586	0.00638	0.00836	0.0116
	16.307	0.00101	0.00365	0.00545	0.0115		9.64493	0.00569	0.00321	0.00519	0.00806		9.6481	0.00344	0.00381	0.0046	0.0102		9.64698	0.00594	0.00652	0.00855	0.0119
	16.3598	0.000918	0.00417	0.00512	0.011		9.67128	0.00559	0.00326	0.00534	0.00822		9.67446	0.00349	0.00383	0.0046	0.0104		9.67334	0.00603	0.00667	0.00874	0.0122
	16.4126	0.000896	0.00467	0.00487	0.0104		9.69763	0.00549	0.00331	0.00549	0.00839		9.70082	0.00354	0.00384	0.00459	0.0107		9.6997	0.00611	0.00681	0.00893	0.0124
	16.4654	0.000953	0.0051	0.00473	0.00971		9.72398	0.0054	0.00336	0.00565	0.00858		9.72718	0.0036	0.00385	0.00457	0.0109		9.72605	0.00619	0.00695	0.00912	0.0127
	16.5181	0.00109	0.00542	0.0047	0.0091		9.75034	0.00532	0.00343	0.00581	0.00877		9.75354	0.00366	0.00385	0.00455	0.0111		9.75241	0.00627	0.00708	0.00931	0.013
	16.5709	0.0013	0.00561	0.00481	0.00858		9.77669	0.00525	0.00349	0.00598	0.00897		9.7799	0.00372	0.00385	0.00452	0.0113		9.77877	0.00635	0.00721	0.0095	0.0132
	16.6237	0.00157	0.00565	0.00504	0.00821		9.80304	0.00519	0.00356	0.00615	0.00919		9.80626	0.00378	0.00384	0.0045	0.0116		9.80513	0.00643	0.00732	0.00969	0.0134
	16.6764	0.00189	0.00553	0.0054	0.00802		9.82939	0.00514	0.00364	0.00633	0.00941		9.83262	0.00384	0.00383	0.00447	0.0118		9.83148	0.0065	0.00744	0.00987	0.0137
	16.7292	0.00224	0.00527	0.00587	0.00806		9.85574	0.0051	0.00373	0.00651	0.00965		9.85899	0.0039	0.00382	0.00446	0.012		9.85784	0.00656	0.00754	0.01	0.0138
	16.782	0.00258	0.0049	0.00643	0.00835		9.8821	0.00507	0.00382	0.0067	0.00989		9.88535	0.00396	0.00381	0.00446	0.0121		9.8842	0.00662	0.00765	0.0102	0.014
	16.8348	0.00291	0.00444	0.00704	0.00894		9.90845	0.00505	0.00392	0.00689	0.0101		9.91171	0.00403	0.0038	0.00449	0.0123		9.91056	0.00668	0.00774	0.0104	0.0141
	16.8875	0.00319	0.00395	0.00767	0.00983		9.9348	0.00504	0.00402	0.00709	0.0104		9.93807	0.00409	0.0038	0.00453	0.0125		9.93692	0.00673	0.00783	0.0106	0.0142
	16.9403	0.0034	0.00347	0.00826	0.0111		9.96115	0.00504	0.00414	0.00729	0.0107		9.96443	0.00415	0.00381	0.00461	0.0126		9.96327	0.00677	0.00791	0.0107	0.0143
	16.9931	0.00352	0.00303	0.00877	0.0127		9.98751	0.00505	0.00426	0.0075	0.011		9.99079	0.00422	0.00383	0.00472	0.0127		9.98963	0.00681	0.00799	0.0109	0.0143
	17.0459	0.00355	0.00268	0.00914	0.0147		10.0139	0.00507	0.00439	0.00771	0.0112		10.0172	0.00428	0.00386	0.00487	0.0128		10.016	0.00684	0.00806	0.011	0.0143
	17.0986	0.00349	0.00245	0.00934	0.0171		10.0402	0.0051	0.00453	0.00792	0.0115		10.0435	0.00434	0.0039	0.00504	0.0129		10.0424	0.00687	0.00813	0.0111	0.0143
	17.1514	0.00333	0.00236	0.00933	0.0199		10.0666	0.00514	0.00467	0.00814	0.0118		10.0699	0.00441	0.00397	0.00525	0.013		10.0687	0.00689	0.0082	0.0112	0.0142
	17.2042	0.00311	0.00243	0.0091	0.023		10.0929	0.00519	0.00482	0.00836	0.0121		10.0962	0.00447	0.00405	0.00548	0.013		10.0951	0.00691	0.00827	0.0113	0.014
	17.2569	0.00283	0.00266	0.00868	0.0266		10.1193	0.00525	0.00498	0.00858	0.0124		10.1226	0.00453	0.00415	0.00572	0.013		10.1214	0.00693	0.00833	0.0114	0.0139
	17.3097	0.00253	0.00303	0.0081	0.0304		10.1456	0.00532	0.00515	0.0088	0.0126		10.149	0.0046	0.00427	0.00599	0.013		10.1478	0.00694	0.0084	0.0115	0.0137
	17.3625	0.00224	0.00354	0.0074	0.0342		10.172	0.0054	0.00532	0.00902	0.0129		10.1753	0.00466	0.0044	0.00626	0.013		10.1741	0.00695	0.00846	0.0116	0.0135
	17.4153	0.00198	0.00415	0.00666	0.0377		10.1983	0.00548	0.0055	0.00925	0.0132		10.2017	0.00473	0.00456	0.00653	0.0129		10.2005	0.00696	0.00853	0.0116	0.0132
	17.468	0.00177	0.00482	0.00593	0.0406		10.2247	0.00557	0.00568	0.00947	0.0134		10.228	0.00479	0.00472	0.0068	0.0128		10.2269	0.00696	0.00859	0.0117	0.013
	17.5208	0.00164	0.00551	0.00527	0.0422		10.251	0.00567	0.00587	0.0097	0.0137		10.2544	0.00486	0.0049	0.00705	0.0127		10.2532	0.00697	0.00866	0.0117	0.0127
	17.5736	0.0016	0.00615	0.00474	0.0422		10.2774	0.00577	0.00606	0.00992	0.0139		10.2808	0.00493	0.00509	0.0073	0.0125		10.2796	0.00697	0.00874	0.0117	0.0124
	17.6264	0.00166	0.00668	0.00439	0.0408		10.3037	0.00587	0.00625	0.0101	0.0141		10.3071	0.00499	0.00529	0.00753	0.0124		10.3059	0.00698	0.00881	0.0117	0.0121
	17.6791	0.00181	0.00704	0.00425	0.0382		10.3301	0.00598	0.00645	0.0103	0.0143		10.3335	0.00506	0.00549	0.00774	0.0122		10.3323	0.00699	0.00889	0.0117	0.0118
	17.7319	0.00205	0.0072	0.00437	0.0349		10.3564	0.0061	0.00665	0.0106	0.0145		10.3598	0.00514	0.0057	0.00794	0.012		10.3586	0.007	0.00897	0.0117	0.0115
	17.7847	0.00237	0.00713	0.00477	0.0314		10.3828	0.00621	0.00684	0.0108	0.0146		10.3862	0.00521	0.0059	0.00811	0.0118		10.385	0.00702	0.00906	0.0116	0.0113
	17.8375	0.00275	0.00681	0.00549	0.0278		10.4091	0.00633	0.00704	0.011	0.0147		10.4126	0.00528	0.00611	0.00826	0.0116		10.4114	0.00703	0.00915	0.0116	0.011
	17.8902	0.00316	0.00627	0.00655	0.0245		10.4355	0.00645	0.00723	0.0111	0.0148		10.4389	0.00536	0.00631	0.00838	0.0114		10.4377	0.00705	0.00924	0.0115	0.0107
	17.943	0.00357	0.00556	0.00799	0.0215		10.4619	0.00657	0.00743	0.0113	0.0149		10.4653	0.00543	0.0065	0.00849	0.0112		10.4641	0.00708	0.00934	0.0114	0.0104
	17.9958	0.00394	0.00473	0.00985	0.0189		10.4882	0.00669	0.00762	0.0115	0.015		10.4916	0.00551	0.00669	0.00857	0.011		10.4904	0.00711	0.00944	0.0113	0.0102
	18.0485	0.00424	0.00385	0.0122	0.0166		10.5145	0.00681	0.00781	0.0117	0.015		10.518	0.00559	0.00688	0.00863	0.0107		10.5168	0.00714	0.00954	0.0112	0.00996
	18.1013	0.00444	0.00298	0.015	0.0146		10.5409	0.00693	0.00799	0.0118	0.015		10.5444	0.00566	0.00705	0.00867	0.0105		10.5432	0.00718	0.00963	0.0111	0.00974
	18.1541	0.0045	0.00221	0.0183	0.0131		10.5673	0.00705	0.00817	0.012	0.0149		10.5707	0.00574	0.00721	0.0087	0.0103		10.5695	0.00722	0.00973	0.011	0.00954
	18.2069	0.00442	0.00158	0.0222	0.0118		10.5936	0.00717	0.00835	0.0121	0.0149		10.5971	0.00582	0.00737	0.00871	0.0101		10.5959	0.00726	0.00982	0.0109	0.00935
	18.2597	0.0042	0.00117	0.0265	0.0109		10.62	0.00729	0.00852	0.0122	0.0148		10.6235	0.00589	0.00751	0.0087	0.0099		10.6222	0.0073	0.00991	0.0108	0.00918
	18.3124	0.00384	0.00101	0.0313	0.0103		10.6463	0.00741	0.00869	0.0123	0.0147		10.6498	0.00596	0.00764	0.00867	0.00971		10.6486	0.00735	0.01	0.0106	0.00902
	18.3652	0.00338	0.00116	0.0363	0.00998		10.6727	0.00753	0.00885	0.0124	0.0146		10.6762	0.00603	0.00776	0.00863	0.00952		10.6749	0.0074	0.0101	0.0105	0.00888
	18.418	0.00285	0.00165	0.0409	0.0099		10.699	0.00765	0.00901	0.0125	0.0144		10.7025	0.0061	0.00787	0.00858	0.00934		10.7013	0.00745	0.0101	0.0103	0.00875
	18.4707	0.00232	0.00251	0.0443	0.0101		10.7254	0.00776	0.00916	0.0126	0.0142		10.7289	0.00617	0.00796	0.00852	0.00917		10.7277	0.00751	0.0102	0.0101	0.00864
	18.5235	0.00181	0.00379	0.0456	0.0104		10.7517	0.00788	0.0093	0.0126	0.0141		10.7553	0.00623	0.00805	0.00845	0.00901		10.754	0.00756	0.0102	0.00996	0.00854
	18.5763	0.0014	0.0055	0.0444	0.0109		10.7781	0.00799	0.00944	0.0127	0.0138		10.7816	0.00629	0.00811	0.00836	0.00886		10.7804	0.00761	0.0103	0.00979	0.00845
	18.6291	0.00112	0.00769	0.0412	0.0115		10.8044	0.0081	0.00957	0.0127	0.0136		10.808	0.00634	0.00817	0.00827	0.00871		10.8067	0.00766	0.0103	0.00961	0.00837
	18.6818	0.00101	0.0104	0.0368	0.0122		10.8308	0.00821	0.0097	0.0127	0.0134		10.8343	0.00639	0.00821	0.00817	0.00857		10.8331	0.0077	0.0103	0.00942	0.00831
	18.7346	0.00111	0.0136	0.032	0.0128		10.8571	0.00831	0.00981	0.0127	0.0131		10.8607	0.00644	0.00823	0.00806	0.00844		10.8594	0.00775	0.0103	0.00923	0.00825
	18.7874	0.00146	0.0173	0.0274	0.0135		10.8835	0.00841	0.00992	0.0127	0.0129		10.8871	0.00647	0.00825	0.00794	0.00832		10.8858	0.00779	0.0103	0.00903	0.0082
	18.8402	0.00208	0.0216	0.0232	0.014		10.9098	0.00851	0.01	0.0126	0.0126		10.9134	0.00651	0.00824	0.00782	0.0082		10.9122	0.00783	0.0102	0.00884	0.00815
	18.8929	0.00301	0.0265	0.0195	0.0145		10.9362	0.00861	0.0101	0.0126	0.0123		10.9398	0.00654	0.00823	0.0077	0.00809		10.9385	0.00786	0.0102	0.00864	0.00812
	18.9457	0.00426	0.0317	0.0163	0.0148		10.9625	0.0087	0.0102	0.0125	0.0121		10.9661	0.00656	0.00819	0.00756	0.00798		10.9649	0.00789	0.0101	0.00844	0.00808
	18.9985	0.00586	0.0371	0.0136	0.0149		10.9889	0.00879	0.0102	0.0124	0.0118		10.9925	0.00658	0.00815	0.00743	0.00788		10.9912	0.00792	0.01	0.00824	0.00805
	19.0512	0.00783	0.042	0.0113	0.0149		11.0152	0.00887	0.0103	0.0122	0.0115		11.0189	0.00659	0.00809	0.00729	0.00778		11.0176	0.00794	0.0099	0.00804	0.00802
	19.104	0.0102	0.0454	0.00942	0.0148		11.0416	0.00894	0.0103	0.0121	0.0112		11.0452	0.0066	0.00801	0.00715	0.00769		11.044	0.00795	0.00977	0.00784	0.008
	19.1568	0.013	0.0464	0.00796	0.0146		11.0679	0.00901	0.0104	0.0119	0.0109		11.0716	0.0066	0.00792	0.00701	0.0076		11.0703	0.00796	0.00964	0.00765	0.00797
	19.2096	0.0163	0.0444	0.00686	0.0144		11.0943	0.00907	0.0104	0.0118	0.0106		11.098	0.00659	0.00782	0.00686	0.00752		11.0967	0.00796	0.00949	0.00746	0.00795
	19.2624	0.02	0.0403	0.0061	0.014		11.1206	0.00912	0.0104	0.0116	0.0103		11.1243	0.00659	0.00771	0.00672	0.00744		11.123	0.00796	0.00934	0.00728	0.00792
	19.3151	0.0241	0.0352	0.00565	0.0137		11.147	0.00916	0.0103	0.0114	0.00997		11.1507	0.00657	0.00759	0.00658	0.00737		11.1494	0.00796	0.00917	0.00711	0.00789
	19.3679	0.0285	0.0298	0.00548	0.0134		11.1734	0.0092	0.0103	0.0111	0.00968		11.177	0.00656	0.00745	0.00644	0.0073		11.1757	0.00795	0.00901	0.00694	0.00787
	19.4207	0.0329	0.0247	0.00558	0.0132		11.1997	0.00922	0.0103	0.0109	0.0094		11.2034	0.00654	0.00732	0.00631	0.00724		11.2021	0.00794	0.00884	0.00678	0.00784
	19.4734	0.0368	0.0201	0.0059	0.013		11.2261	0.00924	0.0102	0.0107	0.00913		11.2297	0.00652	0.00717	0.00618	0.00718		11.2285	0.00793	0.00867	0.00664	0.00781
	19.5262	0.0395	0.0161	0.00642	0.0129		11.2524	0.00924	0.0101	0.0104	0.00886		11.2561	0.0065	0.00703	0.00606	0.00713		11.2548	0.00792	0.0085	0.0065	0.00777
	19.579	0.0402	0.0126	0.00708	0.0129		11.2788	0.00924	0.00999	0.0101	0.00861		11.2825	0.00647	0.00688	0.00594	0.00708		11.2812	0.0079	0.00834	0.00638	0.00774
	19.6318	0.0386	0.00971	0.00784	0.0129		11.3051	0.00922	0.00988	0.00988	0.00837		11.3088	0.00645	0.00673	0.00584	0.00704		11.3075	0.00789	0.00819	0.00628	0.00771
	19.6845	0.0353	0.00735	0.00864	0.0131		11.3315	0.0092	0.00975	0.00962	0.00814		11.3352	0.00643	0.00659	0.00574	0.007		11.3339	0.00788	0.00804	0.00618	0.00768
	19.7373	0.0309	0.00548	0.00942	0.0133		11.3578	0.00917	0.0096	0.00936	0.00793		11.3616	0.00642	0.00645	0.00565	0.00697		11.3602	0.00788	0.00791	0.00611	0.00765
	19.7901	0.0263	0.00407	0.0101	0.0136		11.3842	0.00913	0.00945	0.0091	0.00774		11.3879	0.0064	0.00632	0.00558	0.00695		11.3866	0.00788	0.0078	0.00605	0.00762
	19.8428	0.0218	0.00307	0.0107	0.0139		11.4105	0.00908	0.0093	0.00885	0.00756		11.4143	0.00639	0.00619	0.00551	0.00693		11.413	0.00788	0.0077	0.006	0.00759
	19.8956	0.0177	0.00246	0.0111	0.0142		11.4369	0.00903	0.00913	0.00861	0.0074		11.4406	0.00639	0.00608	0.00546	0.00693		11.4393	0.00789	0.00761	0.00597	0.00757
	19.9484	0.0141	0.00218	0.0113	0.0146		11.4632	0.00898	0.00896	0.00837	0.00725		11.467	0.00639	0.00597	0.00541	0.00692		11.4657	0.0079	0.00755	0.00596	0.00755
	20.0012	0.011	0.00219	0.0113	0.0149		11.4896	0.00892	0.00879	0.00814	0.00712		11.4934	0.0064	0.00588	0.00538	0.00693		11.492	0.00792	0.00751	0.00596	0.00754
	20.054	0.00837	0.00246	0.0111	0.0151		11.5159	0.00885	0.00861	0.00793	0.00701		11.5197	0.00641	0.0058	0.00536	0.00694		11.5184	0.00795	0.00748	0.00598	0.00754
	20.1067	0.0062	0.00292	0.0109	0.0153		11.5423	0.00879	0.00844	0.00773	0.00691		11.5461	0.00642	0.00573	0.00535	0.00696		11.5448	0.00799	0.00747	0.00601	0.00754
	20.1595	0.00444	0.00353	0.0105	0.0154		11.5686	0.00873	0.00827	0.00754	0.00683		11.5724	0.00644	0.00567	0.00535	0.00698		11.5711	0.00803	0.00749	0.00605	0.00755
	20.2123	0.00307	0.00424	0.0101	0.0155		11.595	0.00866	0.0081	0.00736	0.00677		11.5988	0.00647	0.00562	0.00536	0.00701		11.5975	0.00808	0.00752	0.0061	0.00757
	20.265	0.00205	0.00498	0.00963	0.0155		11.6213	0.00859	0.00793	0.0072	0.00672		11.6252	0.00649	0.00558	0.00537	0.00704		11.6238	0.00814	0.00757	0.00616	0.00759
	20.3178	0.00133	0.0057	0.00923	0.0154		11.6477	0.00853	0.00777	0.00705	0.00668		11.6515	0.00653	0.00555	0.00539	0.00708		11.6502	0.0082	0.00764	0.00623	0.00763
	20.3706	0.000889	0.00635	0.0089	0.0153		11.674	0.00847	0.00762	0.00692	0.00665		11.6779	0.00656	0.00553	0.00542	0.00712		11.6765	0.00826	0.00773	0.00631	0.00767
	20.4234	0.000688	0.00689	0.00864	0.0152		11.7004	0.0084	0.00746	0.00679	0.00664		11.7043	0.00659	0.00552	0.00545	0.00717		11.7029	0.00833	0.00783	0.00639	0.00772
	20.4761	0.000692	0.00727	0.00847	0.015		11.7267	0.00834	0.00732	0.00668	0.00663		11.7306	0.00663	0.00551	0.00548	0.00721		11.7293	0.0084	0.00794	0.00647	0.00778
	20.5289	0.000868	0.00748	0.0084	0.0149		11.7531	0.00828	0.00718	0.00658	0.00663		11.757	0.00667	0.00551	0.00552	0.00727		11.7556	0.00848	0.00807	0.00656	0.00784
	20.5817	0.00118	0.00751	0.00843	0.0148		11.7795	0.00822	0.00704	0.00649	0.00664		11.7833	0.0067	0.00551	0.00556	0.00732		11.782	0.00855	0.00821	0.00664	0.00791
	20.6345	0.00159	0.00739	0.00855	0.0147		11.8058	0.00816	0.00691	0.00641	0.00666		11.8097	0.00673	0.00552	0.0056	0.00737		11.8083	0.00863	0.00835	0.00673	0.00799
	20.6872	0.00207	0.00712	0.00876	0.0147		11.8322	0.0081	0.00678	0.00634	0.00668		11.8361	0.00677	0.00552	0.00564	0.00743		11.8347	0.0087	0.00851	0.0068	0.00807
	20.74	0.00256	0.00675	0.00904	0.0147		11.8585	0.00803	0.00666	0.00628	0.0067		11.8624	0.00679	0.00553	0.00568	0.00748		11.861	0.00877	0.00866	0.00688	0.00815
	20.7928	0.00304	0.00632	0.00936	0.0148		11.8849	0.00797	0.00654	0.00622	0.00673		11.8888	0.00682	0.00553	0.00572	0.00754		11.8874	0.00884	0.00882	0.00695	0.00824
	20.8455	0.00347	0.00587	0.00971	0.0149		11.9112	0.0079	0.00642	0.00617	0.00675		11.9151	0.00684	0.00554	0.00576	0.00759		11.9138	0.0089	0.00898	0.00701	0.00833
	20.8983	0.00382	0.00544	0.0101	0.0151		11.9376	0.00783	0.00631	0.00612	0.00678		11.9415	0.00685	0.00554	0.0058	0.00765		11.9401	0.00896	0.00914	0.00707	0.00841
	20.9511	0.00406	0.00505	0.0104	0.0152		11.9639	0.00776	0.0062	0.00607	0.00681		11.9679	0.00686	0.00553	0.00583	0.0077		11.9665	0.00901	0.0093	0.00712	0.0085
	21.0039	0.00419	0.00473	0.0107	0.0154		11.9903	0.00768	0.00609	0.00603	0.00683		11.9942	0.00686	0.00553	0.00586	0.00775		11.9928	0.00905	0.00945	0.00716	0.00858
	21.0567	0.0042	0.00451	0.0109	0.0157		12.0166	0.00759	0.00598	0.00599	0.00685		12.0206	0.00686	0.00552	0.00589	0.0078		12.0192	0.00909	0.00959	0.00719	0.00867
	21.1094	0.0041	0.00438	0.011	0.0159		12.043	0.0075	0.00587	0.00595	0.00687		12.0469	0.00685	0.0055	0.00592	0.00784		12.0456	0.00911	0.00973	0.00721	0.00874
	21.1622	0.00392	0.00436	0.0111	0.0161		12.0693	0.00741	0.00576	0.00591	0.00689		12.0733	0.00683	0.00548	0.00594	0.00788		12.0719	0.00913	0.00986	0.00723	0.00882
	21.215	0.00367	0.00443	0.0111	0.0163		12.0957	0.00731	0.00565	0.00587	0.0069		12.0997	0.00681	0.00546	0.00597	0.00792		12.0983	0.00914	0.00997	0.00724	0.00888
	21.2677	0.00338	0.00459	0.011	0.0164		12.122	0.0072	0.00554	0.00583	0.00691		12.126	0.00678	0.00542	0.00598	0.00796		12.1246	0.00914	0.0101	0.00724	0.00894
	21.3205	0.00309	0.00483	0.0109	0.0165		12.1484	0.00708	0.00542	0.00579	0.00691		12.1524	0.00674	0.00539	0.006	0.00799		12.151	0.00913	0.0102	0.00724	0.00899
	21.3733	0.00281	0.00511	0.0108	0.0166		12.1747	0.00696	0.00531	0.00575	0.00691		12.1788	0.0067	0.00535	0.00601	0.00801		12.1773	0.0091	0.0102	0.00723	0.00903
	21.4261	0.00257	0.00543	0.0106	0.0166		12.2011	0.00682	0.0052	0.0057	0.00691		12.2051	0.00665	0.0053	0.00602	0.00803		12.2037	0.00907	0.0103	0.00722	0.00906
	21.4788	0.00238	0.00575	0.0104	0.0166		12.2274	0.00669	0.00508	0.00566	0.0069		12.2315	0.00659	0.00526	0.00603	0.00805		12.2301	0.00903	0.0103	0.00721	0.00908
	21.5316	0.00225	0.00605	0.0103	0.0166		12.2538	0.00654	0.00497	0.00561	0.00689		12.2578	0.00653	0.00521	0.00604	0.00806		12.2564	0.00898	0.0104	0.0072	0.00909
	21.5844	0.0022	0.00632	0.0102	0.0166		12.2802	0.00639	0.00485	0.00556	0.00688		12.2842	0.00647	0.00515	0.00604	0.00807		12.2828	0.00893	0.0104	0.00719	0.00909
	21.6371	0.00221	0.00652	0.0101	0.0165		12.3065	0.00624	0.00473	0.00551	0.00686		12.3105	0.00641	0.0051	0.00605	0.00807		12.3091	0.00886	0.0104	0.00718	0.00908
	21.6899	0.00229	0.00666	0.0101	0.0165		12.3329	0.00608	0.00462	0.00546	0.00685		12.3369	0.00634	0.00505	0.00605	0.00807		12.3355	0.00879	0.0103	0.00718	0.00906
	21.7427	0.00242	0.00672	0.0101	0.0165		12.3592	0.00592	0.0045	0.00541	0.00683		12.3633	0.00628	0.005	0.00605	0.00806		12.3618	0.00871	0.0103	0.00718	0.00903
	21.7955	0.0026	0.0067	0.0102	0.0164		12.3856	0.00576	0.00439	0.00535	0.00681		12.3896	0.00621	0.00495	0.00605	0.00806		12.3882	0.00863	0.0102	0.0072	0.009
	21.8483	0.0028	0.00662	0.0104	0.0164		12.4119	0.0056	0.00428	0.0053	0.00679		12.416	0.00615	0.00491	0.00605	0.00804		12.4146	0.00855	0.0102	0.00722	0.00895
	21.901	0.00302	0.00648	0.0106	0.0165		12.4383	0.00544	0.00417	0.00525	0.00677		12.4424	0.00609	0.00487	0.00605	0.00803		12.4409	0.00847	0.0101	0.00726	0.0089
	21.9538	0.00324	0.00631	0.0108	0.0165		12.4646	0.00529	0.00407	0.00521	0.00676		12.4687	0.00603	0.00484	0.00606	0.00801		12.4673	0.00838	0.00998	0.00731	0.00885
	22.0066	0.00344	0.00612	0.011	0.0166		12.491	0.00513	0.00398	0.00517	0.00674		12.4951	0.00598	0.00481	0.00606	0.00799		12.4936	0.00829	0.00988	0.00738	0.0088
	22.0593	0.0036	0.00593	0.0112	0.0168		12.5173	0.00499	0.00388	0.00513	0.00673		12.5214	0.00594	0.0048	0.00606	0.00798		12.52	0.00821	0.00977	0.00746	0.00875
	22.1121	0.00371	0.00576	0.0114	0.0169		12.5437	0.00484	0.0038	0.00509	0.00673		12.5478	0.0059	0.00479	0.00607	0.00796		12.5463	0.00813	0.00965	0.00756	0.0087
	22.1649	0.00378	0.00563	0.0116	0.0171		12.57	0.00471	0.00372	0.00506	0.00672		12.5742	0.00587	0.00479	0.00608	0.00795		12.5727	0.00805	0.00953	0.00768	0.00865
	22.2177	0.00379	0.00553	0.0118	0.0172		12.5964	0.00459	0.00365	0.00504	0.00673		12.6005	0.00585	0.0048	0.00609	0.00794		12.5991	0.00797	0.00941	0.00783	0.00861
	22.2704	0.00375	0.00549	0.0118	0.0174		12.6227	0.00447	0.00359	0.00502	0.00674		12.6269	0.00583	0.00482	0.00611	0.00793		12.6254	0.0079	0.00928	0.00799	0.00858
	22.3232	0.00366	0.0055	0.0119	0.0175		12.6491	0.00436	0.00354	0.00502	0.00675		12.6532	0.00583	0.00485	0.00612	0.00793		12.6518	0.00784	0.00915	0.00817	0.00856
	22.376	0.00354	0.00555	0.0119	0.0177		12.6754	0.00427	0.0035	0.00501	0.00677		12.6796	0.00583	0.00488	0.00614	0.00793		12.6781	0.00778	0.00903	0.00837	0.00855
	22.4288	0.0034	0.00565	0.0118	0.0178		12.7018	0.00418	0.00346	0.00502	0.00679		12.706	0.00584	0.00493	0.00616	0.00794		12.7045	0.00772	0.00891	0.00859	0.00856
	22.4815	0.00325	0.00579	0.0117	0.0179		12.7281	0.00411	0.00344	0.00503	0.00682		12.7323	0.00585	0.00498	0.00619	0.00795		12.7309	0.00768	0.00878	0.00884	0.00858
	22.5343	0.0031	0.00594	0.0116	0.0179		12.7545	0.00404	0.00342	0.00505	0.00686		12.7587	0.00587	0.00503	0.00621	0.00797		12.7572	0.00763	0.00866	0.0091	0.00862
	22.5871	0.00297	0.00611	0.0115	0.018		12.7808	0.00399	0.00341	0.00508	0.0069		12.7851	0.0059	0.0051	0.00624	0.008		12.7836	0.00759	0.00855	0.00938	0.00868
	22.6398	0.00286	0.00628	0.0114	0.018		12.8072	0.00394	0.00341	0.00511	0.00695		12.8114	0.00593	0.00516	0.00628	0.00803		12.8099	0.00756	0.00844	0.00967	0.00876
	22.6926	0.00279	0.00643	0.0113	0.018		12.8336	0.00391	0.00341	0.00515	0.007		12.8378	0.00596	0.00523	0.00631	0.00807		12.8363	0.00753	0.00833	0.00998	0.00885
	22.7454	0.00275	0.00655	0.0113	0.018		12.8599	0.00388	0.00343	0.00519	0.00705		12.8641	0.006	0.0053	0.00635	0.00812		12.8626	0.0075	0.00822	0.0103	0.00897
	22.7982	0.00275	0.00665	0.0113	0.018		12.8863	0.00386	0.00345	0.00524	0.0071		12.8905	0.00604	0.00537	0.00639	0.00817		12.889	0.00748	0.00812	0.0106	0.00911
	22.851	0.00278	0.0067	0.0113	0.018		12.9126	0.00384	0.00347	0.0053	0.00716		12.9169	0.00608	0.00544	0.00643	0.00823		12.9154	0.00745	0.00802	0.011	0.00927
	22.9037	0.00285	0.00672	0.0113	0.018		12.939	0.00384	0.0035	0.00535	0.00722		12.9432	0.00612	0.00551	0.00647	0.00829		12.9417	0.00743	0.00792	0.0113	0.00945
	22.9565	0.00294	0.00669	0.0114	0.018		12.9653	0.00383	0.00353	0.00541	0.00728		12.9696	0.00616	0.00558	0.00652	0.00836		12.9681	0.00741	0.00782	0.0116	0.00965
	23.0093	0.00306	0.00664	0.0116	0.0181		12.9917	0.00383	0.00356	0.00547	0.00734		12.9959	0.0062	0.00564	0.00656	0.00843		12.9944	0.00738	0.00773	0.012	0.00987
	23.062	0.00319	0.00656	0.0118	0.0181		13.018	0.00384	0.0036	0.00554	0.0074		13.0223	0.00624	0.0057	0.00661	0.00851		13.0208	0.00736	0.00763	0.0123	0.0101
	23.1148	0.00332	0.00647	0.012	0.0182		13.0444	0.00384	0.00364	0.0056	0.00746		13.0487	0.00628	0.00576	0.00666	0.00859		13.0471	0.00733	0.00754	0.0126	0.0104
	23.1676	0.00344	0.00638	0.0122	0.0184		13.0707	0.00385	0.00368	0.00566	0.00751		13.075	0.00631	0.0058	0.00671	0.00868		13.0735	0.00729	0.00745	0.0129	0.0107
	23.2204	0.00356	0.00629	0.0124	0.0185		13.0971	0.00385	0.00371	0.00572	0.00757		13.1014	0.00634	0.00585	0.00676	0.00876		13.0999	0.00726	0.00735	0.0132	0.011
	23.2731	0.00365	0.00624	0.0126	0.0187		13.1234	0.00386	0.00375	0.00577	0.00762		13.1277	0.00636	0.00588	0.00681	0.00885		13.1262	0.00721	0.00725	0.0134	0.0113
	23.3259	0.00371	0.00621	0.0127	0.0189		13.1498	0.00386	0.00378	0.00583	0.00767		13.1541	0.00639	0.00591	0.00687	0.00894		13.1526	0.00717	0.00716	0.0136	0.0116
	23.3787	0.00375	0.00621	0.0129	0.0191		13.1761	0.00386	0.00381	0.00588	0.00772		13.1805	0.0064	0.00593	0.00692	0.00903		13.1789	0.00711	0.00706	0.0138	0.012
	23.4315	0.00376	0.00626	0.013	0.0192		13.2025	0.00385	0.00384	0.00592	0.00776		13.2068	0.00642	0.00595	0.00697	0.00911		13.2053	0.00705	0.00696	0.014	0.0124
	23.4842	0.00375	0.00635	0.0131	0.0194		13.2288	0.00384	0.00386	0.00596	0.0078		13.2332	0.00643	0.00596	0.00702	0.00919		13.2317	0.00699	0.00685	0.0141	0.0128
	23.537	0.00372	0.00647	0.0131	0.0196		13.2552	0.00383	0.00388	0.006	0.00784		13.2595	0.00644	0.00596	0.00707	0.00927		13.258	0.00692	0.00675	0.0142	0.0132
	23.5898	0.00367	0.00662	0.0131	0.0197		13.2815	0.00381	0.00389	0.00603	0.00787		13.2859	0.00644	0.00596	0.00712	0.00935		13.2844	0.00685	0.00664	0.0142	0.0136
	23.6425	0.00362	0.00679	0.0131	0.0199		13.3079	0.00378	0.0039	0.00605	0.0079		13.3123	0.00645	0.00596	0.00717	0.00941		13.3107	0.00677	0.00654	0.0142	0.014
	23.6953	0.00358	0.00696	0.0131	0.02		13.3342	0.00376	0.0039	0.00607	0.00793		13.3386	0.00645	0.00595	0.00721	0.00948		13.3371	0.00668	0.00643	0.0141	0.0144
	23.7481	0.00354	0.00714	0.013	0.0201		13.3606	0.00372	0.0039	0.00608	0.00796		13.365	0.00645	0.00595	0.00726	0.00953		13.3634	0.00659	0.00632	0.014	0.0148
	23.8009	0.00351	0.0073	0.013	0.0201		13.387	0.00368	0.00389	0.00609	0.00798		13.3913	0.00645	0.00595	0.0073	0.00958		13.3898	0.0065	0.00621	0.0139	0.0152
	23.8536	0.0035	0.00744	0.013	0.0202		13.4133	0.00364	0.00388	0.00609	0.008		13.4177	0.00645	0.00595	0.00734	0.00961		13.4162	0.00641	0.00611	0.0137	0.0156
	23.9064	0.0035	0.00755	0.013	0.0202		13.4397	0.0036	0.00387	0.00609	0.00802		13.4441	0.00645	0.00595	0.00737	0.00964		13.4425	0.00631	0.006	0.0135	0.016
	23.9592	0.00353	0.00763	0.0131	0.0202		13.466	0.00355	0.00385	0.00609	0.00804		13.4704	0.00646	0.00596	0.00741	0.00966		13.4689	0.00622	0.0059	0.0133	0.0163
	24.012	0.00357	0.00767	0.0131	0.0203		13.4924	0.0035	0.00383	0.00608	0.00806		13.4968	0.00647	0.00598	0.00743	0.00967		13.4952	0.00612	0.0058	0.013	0.0166
	24.0647	0.00362	0.00768	0.0132	0.0203		13.5187	0.00345	0.00381	0.00608	0.00807		13.5231	0.00648	0.00602	0.00746	0.00967		13.5216	0.00603	0.00571	0.0127	0.0169
	24.1175	0.00368	0.00766	0.0134	0.0203		13.5451	0.00341	0.00379	0.00607	0.00809		13.5495	0.00651	0.00606	0.00748	0.00967		13.5479	0.00593	0.00562	0.0124	0.0172
	24.1703	0.00375	0.00761	0.0135	0.0204		13.5714	0.00336	0.00377	0.00606	0.00812		13.5759	0.00653	0.00612	0.0075	0.00966		13.5743	0.00585	0.00554	0.0122	0.0174
	24.2231	0.00382	0.00755	0.0137	0.0205		13.5978	0.00331	0.00375	0.00605	0.00814		13.6022	0.00657	0.00619	0.00752	0.00964		13.6007	0.00576	0.00546	0.0118	0.0175
	24.2758	0.00388	0.00747	0.0139	0.0206		13.6241	0.00327	0.00373	0.00605	0.00817		13.6286	0.00661	0.00628	0.00754	0.00962		13.627	0.00569	0.00539	0.0115	0.0176
	24.3286	0.00394	0.0074	0.014	0.0207		13.6505	0.00323	0.00372	0.00604	0.0082		13.655	0.00666	0.00638	0.00755	0.0096		13.6534	0.00561	0.00533	0.0112	0.0176
	24.3814	0.00398	0.00734	0.0142	0.0208		13.6768	0.0032	0.00371	0.00604	0.00823		13.6813	0.00672	0.00651	0.00757	0.00958		13.6797	0.00555	0.00528	0.0109	0.0176
	24.4341	0.00401	0.00729	0.0143	0.0209		13.7032	0.00318	0.0037	0.00605	0.00827		13.7077	0.00679	0.00666	0.00758	0.00956		13.7061	0.00549	0.00524	0.0107	0.0175
	24.4869	0.00403	0.00726	0.0144	0.021		13.7295	0.00316	0.0037	0.00606	0.00832		13.734	0.00687	0.00683	0.0076	0.00955		13.7325	0.00544	0.0052	0.0104	0.0174
	24.5397	0.00403	0.00725	0.0145	0.0212		13.7559	0.00314	0.0037	0.00608	0.00836		13.7604	0.00695	0.00701	0.00762	0.00954		13.7588	0.0054	0.00518	0.0101	0.0172
	24.5925	0.00403	0.00728	0.0146	0.0213		13.7822	0.00314	0.00371	0.0061	0.00842		13.7868	0.00705	0.00723	0.00764	0.00954		13.7852	0.00537	0.00517	0.00986	0.017
	24.6453	0.00401	0.00733	0.0146	0.0214		13.8086	0.00314	0.00373	0.00613	0.00848		13.8131	0.00715	0.00746	0.00767	0.00955		13.8115	0.00535	0.00516	0.00963	0.0168
	24.698	0.00399	0.00741	0.0146	0.0215		13.8349	0.00315	0.00375	0.00617	0.00854		13.8395	0.00727	0.00771	0.0077	0.00957		13.8379	0.00534	0.00517	0.00941	0.0165
	24.7508	0.00398	0.0075	0.0145	0.0217		13.8613	0.00317	0.00379	0.00621	0.00861		13.8659	0.00739	0.00799	0.00774	0.0096		13.8642	0.00533	0.00518	0.00922	0.0162
	24.8036	0.00396	0.00761	0.0145	0.0217		13.8876	0.0032	0.00382	0.00626	0.00868		13.8922	0.00752	0.00829	0.00779	0.00965		13.8906	0.00533	0.00521	0.00904	0.0159
	24.8563	0.00396	0.00772	0.0144	0.0218		13.914	0.00323	0.00387	0.00632	0.00875		13.9186	0.00765	0.0086	0.00784	0.00972		13.9169	0.00535	0.00524	0.00889	0.0156
	24.9091	0.00396	0.00783	0.0144	0.0219		13.9403	0.00327	0.00392	0.00638	0.00883		13.9449	0.00779	0.00894	0.00791	0.00981		13.9433	0.00536	0.00527	0.00875	0.0152
	24.9619	0.00398	0.00794	0.0144	0.0219		13.9667	0.00332	0.00397	0.00645	0.00891		13.9713	0.00794	0.0093	0.00799	0.00991		13.9697	0.00539	0.00532	0.00863	0.0149
	25.0147	0.00402	0.00802	0.0143	0.022		13.9931	0.00337	0.00403	0.00652	0.00899		13.9977	0.00809	0.00968	0.00809	0.01		13.996	0.00542	0.00537	0.00853	0.0145
	25.0674	0.00406	0.00809	0.0144	0.022		14.0194	0.00342	0.0041	0.00659	0.00908		14.024	0.00825	0.0101	0.0082	0.0102		14.0224	0.00545	0.00542	0.00845	0.0142
	25.1202	0.00412	0.00813	0.0144	0.0221		14.0457	0.00348	0.00417	0.00667	0.00917		14.0504	0.00841	0.0105	0.00832	0.0104		14.0487	0.00549	0.00548	0.00838	0.0139
	25.173	0.00418	0.00814	0.0145	0.0221		14.0721	0.00354	0.00424	0.00675	0.00925		14.0767	0.00857	0.0109	0.00847	0.0106		14.0751	0.00553	0.00554	0.00833	0.0136
	25.2258	0.00425	0.00813	0.0146	0.0222		14.0985	0.0036	0.00431	0.00684	0.00934		14.1031	0.00873	0.0113	0.00863	0.0108		14.1015	0.00557	0.0056	0.00829	0.0133
	25.2785	0.00432	0.0081	0.0148	0.0223		14.1248	0.00366	0.00439	0.00692	0.00942		14.1295	0.0089	0.0118	0.00881	0.011		14.1278	0.00561	0.00567	0.00827	0.013
	25.3313	0.00438	0.00806	0.0149	0.0224		14.1512	0.00373	0.00446	0.007	0.00951		14.1558	0.00906	0.0122	0.00902	0.0113		14.1542	0.00565	0.00573	0.00826	0.0128
	25.3841	0.00443	0.008	0.0151	0.0224		14.1775	0.00378	0.00453	0.00708	0.00959		14.1822	0.00923	0.0126	0.00925	0.0116		14.1805	0.00569	0.00579	0.00826	0.0126
	25.4368	0.00447	0.00795	0.0153	0.0225		14.2039	0.00384	0.0046	0.00716	0.00967		14.2085	0.00939	0.0131	0.0095	0.012		14.2069	0.00573	0.00584	0.00826	0.0123
	25.4896	0.0045	0.0079	0.0155	0.0227		14.2302	0.00389	0.00467	0.00723	0.00975		14.2349	0.00955	0.0135	0.00977	0.0124		14.2332	0.00576	0.0059	0.00828	0.0121
	25.5424	0.00451	0.00786	0.0156	0.0228		14.2566	0.00394	0.00473	0.0073	0.00982		14.2613	0.00971	0.0139	0.0101	0.0128		14.2596	0.0058	0.00595	0.00829	0.012
	25.5952	0.0045	0.00783	0.0158	0.0229		14.2829	0.00398	0.00479	0.00736	0.00989		14.2876	0.00986	0.0143	0.0104	0.0132		14.286	0.00582	0.00599	0.00832	0.0118
	25.6479	0.00448	0.00782	0.0159	0.023		14.3093	0.00401	0.00484	0.00742	0.00996		14.314	0.01	0.0146	0.0108	0.0137		14.3123	0.00585	0.00603	0.00835	0.0117
	25.7007	0.00445	0.00783	0.016	0.0231		14.3356	0.00404	0.00488	0.00747	0.01		14.3403	0.0102	0.0149	0.0111	0.0142		14.3387	0.00587	0.00607	0.00837	0.0115
	25.7535	0.0044	0.00785	0.016	0.0232		14.362	0.00406	0.00492	0.00752	0.0101		14.3667	0.0103	0.0152	0.0115	0.0147		14.365	0.00588	0.0061	0.0084	0.0114
	25.8063	0.00435	0.0079	0.016	0.0233		14.3883	0.00408	0.00496	0.00756	0.0101		14.3931	0.0104	0.0154	0.012	0.0152		14.3914	0.00589	0.00612	0.00843	0.0113
	25.859	0.00431	0.00795	0.016	0.0233		14.4147	0.00409	0.00498	0.00759	0.0102		14.4194	0.0106	0.0156	0.0124	0.0158		14.4177	0.00589	0.00614	0.00846	0.0113
	25.9118	0.00426	0.00802	0.016	0.0234		14.441	0.00409	0.005	0.00762	0.0102		14.4458	0.0107	0.0157	0.0129	0.0164		14.4441	0.00589	0.00615	0.00848	0.0112
	25.9646	0.00423	0.0081	0.0159	0.0234		14.4674	0.00408	0.00502	0.00763	0.0103		14.4721	0.0108	0.0158	0.0134	0.017		14.4705	0.00589	0.00616	0.00851	0.0111
	26.0174	0.0042	0.00817	0.0159	0.0235		14.4937	0.00407	0.00502	0.00765	0.0103		14.4985	0.0109	0.0157	0.0139	0.0177		14.4968	0.00588	0.00617	0.00852	0.0111
	26.0701	0.00419	0.00824	0.0158	0.0235		14.5201	0.00406	0.00503	0.00765	0.0104		14.5249	0.011	0.0157	0.0145	0.0183		14.5232	0.00587	0.00617	0.00854	0.0111
	26.1229	0.00419	0.0083	0.0158	0.0235		14.5465	0.00404	0.00502	0.00765	0.0104		14.5512	0.0111	0.0156	0.015	0.0189		14.5495	0.00586	0.00616	0.00855	0.011
	26.1757	0.00421	0.00835	0.0158	0.0235		14.5728	0.00401	0.00501	0.00765	0.0105		14.5776	0.0112	0.0154	0.0156	0.0195		14.5759	0.00584	0.00616	0.00856	0.011
	26.2284	0.00424	0.00838	0.0158	0.0236		14.5991	0.00399	0.005	0.00765	0.0105		14.6039	0.0112	0.0151	0.0161	0.02		14.6023	0.00582	0.00615	0.00856	0.011
	26.2812	0.00427	0.0084	0.0158	0.0236		14.6255	0.00396	0.00499	0.00764	0.0105		14.6303	0.0113	0.0149	0.0166	0.0205		14.6286	0.00581	0.00614	0.00856	0.011
	26.334	0.00432	0.00841	0.0159	0.0237		14.6519	0.00393	0.00498	0.00763	0.0106		14.6567	0.0114	0.0146	0.0171	0.0209		14.655	0.00579	0.00613	0.00855	0.0111
	26.3868	0.00437	0.0084	0.016	0.0238		14.6782	0.0039	0.00496	0.00762	0.0106		14.683	0.0114	0.0143	0.0176	0.0213		14.6813	0.00577	0.00613	0.00855	0.0111
	26.4396	0.00442	0.00838	0.0161	0.0239		14.7046	0.00388	0.00495	0.00762	0.0107		14.7094	0.0114	0.0139	0.018	0.0215		14.7077	0.00576	0.00612	0.00854	0.0111
	26.4923	0.00447	0.00835	0.0162	0.024		14.7309	0.00386	0.00494	0.00762	0.0107		14.7358	0.0115	0.0136	0.0183	0.0217		14.734	0.00574	0.00612	0.00853	0.0111
	26.5451	0.00451	0.00832	0.0164	0.0241		14.7573	0.00384	0.00494	0.00762	0.0108		14.7621	0.0115	0.0133	0.0186	0.0218		14.7604	0.00573	0.00612	0.00852	0.0112
	26.5979	0.00455	0.0083	0.0165	0.0243		14.7836	0.00383	0.00493	0.00763	0.0108		14.7885	0.0115	0.0129	0.0188	0.0217		14.7868	0.00573	0.00612	0.0085	0.0112
	26.6506	0.00457	0.00828	0.0166	0.0244		14.81	0.00383	0.00494	0.00764	0.0109		14.8148	0.0115	0.0126	0.019	0.0216		14.8131	0.00572	0.00612	0.00849	0.0112
	26.7034	0.00457	0.00827	0.0168	0.0246		14.8363	0.00383	0.00495	0.00766	0.011		14.8412	0.0115	0.0122	0.019	0.0214		14.8395	0.00572	0.00613	0.00848	0.0112
	26.7562	0.00457	0.00827	0.0169	0.0247		14.8627	0.00384	0.00497	0.00769	0.0111		14.8676	0.0115	0.0119	0.019	0.0211		14.8658	0.00572	0.00614	0.00847	0.0113
	26.809	0.00455	0.00828	0.017	0.0249		14.889	0.00385	0.00499	0.00772	0.0111		14.8939	0.0115	0.0116	0.0189	0.0208		14.8922	0.00573	0.00616	0.00847	0.0113
	26.8617	0.00452	0.0083	0.0171	0.025		14.9154	0.00387	0.00502	0.00776	0.0112		14.9203	0.0115	0.0113	0.0187	0.0204		14.9185	0.00574	0.00618	0.00846	0.0113
	26.9145	0.00448	0.00834	0.0171	0.0252		14.9417	0.0039	0.00506	0.00782	0.0113		14.9466	0.0115	0.011	0.0185	0.0199		14.9449	0.00575	0.0062	0.00846	0.0114
	26.9673	0.00444	0.00839	0.0171	0.0253		14.9681	0.00394	0.00511	0.00788	0.0114		14.973	0.0115	0.0108	0.0182	0.0194		14.9713	0.00577	0.00623	0.00846	0.0114
	27.0201	0.00439	0.00844	0.0171	0.0253		14.9944	0.00399	0.00516	0.00795	0.0115		14.9994	0.0115	0.0106	0.0179	0.019		14.9976	0.00579	0.00626	0.00847	0.0114
	27.0728	0.00435	0.0085	0.0171	0.0254		15.0208	0.00404	0.00523	0.00803	0.0117		15.0257	0.0114	0.0103	0.0175	0.0185		15.024	0.00581	0.00629	0.00847	0.0115
	27.1256	0.00431	0.00855	0.017	0.0254		15.0471	0.0041	0.0053	0.00811	0.0118		15.0521	0.0114	0.0101	0.0171	0.018		15.0503	0.00583	0.00632	0.00848	0.0115
	27.1784	0.00428	0.0086	0.017	0.0254		15.0735	0.00416	0.00538	0.0082	0.0119		15.0785	0.0113	0.00995	0.0167	0.0175		15.0767	0.00586	0.00636	0.0085	0.0115
	27.2311	0.00426	0.00864	0.0169	0.0254		15.0998	0.00423	0.00546	0.0083	0.0121		15.1048	0.0113	0.00978	0.0163	0.017		15.1031	0.00588	0.00639	0.00851	0.0115
	27.2839	0.00425	0.00868	0.0169	0.0254		15.1262	0.0043	0.00555	0.00841	0.0122		15.1312	0.0112	0.00963	0.0159	0.0166		15.1294	0.0059	0.00643	0.00853	0.0115
	27.3367	0.00425	0.0087	0.0169	0.0254		15.1525	0.00437	0.00564	0.00852	0.0124		15.1575	0.0111	0.00949	0.0154	0.0162		15.1558	0.00593	0.00646	0.00855	0.0116
	27.3895	0.00426	0.00871	0.0169	0.0254		15.1789	0.00445	0.00574	0.00863	0.0125		15.1839	0.0111	0.00937	0.015	0.0158		15.1821	0.00595	0.00649	0.00858	0.0116
	27.4423	0.00428	0.00871	0.017	0.0254		15.2052	0.00452	0.00584	0.00875	0.0127		15.2103	0.011	0.00926	0.0146	0.0154		15.2085	0.00597	0.00652	0.0086	0.0116
	27.495	0.00431	0.0087	0.017	0.0254		15.2316	0.0046	0.00594	0.00887	0.0129		15.2366	0.0109	0.00917	0.0142	0.015		15.2348	0.00598	0.00655	0.00863	0.0116
	27.5478	0.00434	0.00868	0.0171	0.0254		15.258	0.00467	0.00604	0.00899	0.0131		15.263	0.0108	0.00909	0.0139	0.0147		15.2612	0.006	0.00658	0.00865	0.0116
	27.6006	0.00437	0.00866	0.0172	0.0255		15.2843	0.00474	0.00614	0.00911	0.0133		15.2893	0.0107	0.00901	0.0135	0.0144		15.2876	0.00601	0.0066	0.00868	0.0116
	27.6533	0.0044	0.00864	0.0174	0.0256		15.3107	0.00481	0.00624	0.00923	0.0135		15.3157	0.0107	0.00895	0.0132	0.0142		15.3139	0.00601	0.00662	0.0087	0.0116
	27.7061	0.00442	0.00863	0.0175	0.0257		15.337	0.00488	0.00633	0.00934	0.0137		15.3421	0.0106	0.0089	0.0128	0.0139		15.3403	0.00601	0.00663	0.00873	0.0116
	27.7589	0.00444	0.00863	0.0177	0.0258		15.3634	0.00494	0.00643	0.00946	0.0139		15.3684	0.0105	0.00885	0.0126	0.0137		15.3666	0.00601	0.00664	0.00875	0.0116
	27.8117	0.00446	0.00864	0.0179	0.026		15.3897	0.005	0.00652	0.00957	0.0141		15.3948	0.0104	0.00882	0.0123	0.0135		15.393	0.00601	0.00664	0.00877	0.0116
	27.8644	0.00447	0.00866	0.018	0.0262		15.4161	0.00505	0.00661	0.00968	0.0143		15.4211	0.0103	0.00878	0.012	0.0133		15.4193	0.006	0.00664	0.00879	0.0117
	27.9172	0.00447	0.0087	0.0181	0.0264		15.4424	0.0051	0.00669	0.00979	0.0145		15.4475	0.0102	0.00876	0.0118	0.0132		15.4457	0.00599	0.00664	0.00881	0.0117
	27.97	0.00447	0.00876	0.0183	0.0266		15.4688	0.00514	0.00677	0.00989	0.0148		15.4739	0.0101	0.00874	0.0116	0.0131		15.4721	0.00597	0.00663	0.00882	0.0117
	28.0227	0.00447	0.00884	0.0184	0.0268		15.4951	0.00517	0.00684	0.00999	0.015		15.5002	0.00999	0.00872	0.0114	0.013		15.4984	0.00595	0.00662	0.00884	0.0117
	28.0755	0.00447	0.00893	0.0185	0.0269		15.5215	0.00521	0.00691	0.0101	0.0153		15.5266	0.0099	0.00871	0.0113	0.0129		15.5248	0.00593	0.00661	0.00885	0.0117
	28.1283	0.00448	0.00903	0.0185	0.0271		15.5478	0.00523	0.00698	0.0102	0.0155		15.5529	0.00981	0.00871	0.0111	0.0128		15.5511	0.0059	0.00659	0.00886	0.0117
	28.1811	0.00448	0.00914	0.0186	0.0273		15.5742	0.00526	0.00704	0.0103	0.0158		15.5793	0.00973	0.0087	0.011	0.0128		15.5775	0.00587	0.00657	0.00886	0.0117
	28.2339	0.0045	0.00926	0.0186	0.0275		15.6005	0.00528	0.00709	0.0104	0.016		15.6057	0.00965	0.0087	0.0109	0.0128		15.6039	0.00585	0.00654	0.00887	0.0117
	28.2866	0.00453	0.00937	0.0187	0.0276		15.6269	0.00529	0.00714	0.0104	0.0163		15.632	0.00958	0.00871	0.0109	0.0128		15.6302	0.00582	0.00652	0.00887	0.0117
	28.3394	0.00458	0.00948	0.0187	0.0277		15.6532	0.00531	0.0072	0.0105	0.0166		15.6584	0.00951	0.00871	0.0108	0.0128		15.6566	0.00579	0.0065	0.00887	0.0117
	28.3922	0.00463	0.00959	0.0187	0.0278		15.6796	0.00533	0.00724	0.0106	0.0168		15.6847	0.00945	0.00872	0.0108	0.0128		15.6829	0.00576	0.00647	0.00887	0.0117
	28.4449	0.0047	0.00968	0.0188	0.0279		15.7059	0.00534	0.00729	0.0107	0.0171		15.7111	0.00939	0.00873	0.0107	0.0128		15.7093	0.00573	0.00645	0.00886	0.0118
	28.4977	0.00477	0.00976	0.0188	0.028		15.7323	0.00536	0.00734	0.0108	0.0174		15.7375	0.00934	0.00874	0.0107	0.0129		15.7356	0.0057	0.00643	0.00886	0.0118
	28.5505	0.00486	0.00982	0.0189	0.028		15.7586	0.00538	0.00739	0.0109	0.0176		15.7638	0.0093	0.00875	0.0107	0.0129		15.762	0.00568	0.00641	0.00886	0.0118
	28.6033	0.00495	0.00987	0.019	0.0281		15.785	0.0054	0.00744	0.011	0.0179		15.7902	0.00926	0.00877	0.0107	0.013		15.7884	0.00566	0.00639	0.00886	0.0118
	28.656	0.00504	0.0099	0.0191	0.0282		15.8113	0.00542	0.0075	0.0111	0.0181		15.8165	0.00923	0.00879	0.0108	0.0131		15.8147	0.00564	0.00638	0.00885	0.0118
	28.7088	0.00513	0.00992	0.0192	0.0282		15.8377	0.00545	0.00756	0.0112	0.0184		15.8429	0.00921	0.00881	0.0108	0.0131		15.8411	0.00563	0.00637	0.00885	0.0118
	28.7616	0.0052	0.00994	0.0194	0.0283		15.8641	0.00549	0.00763	0.0113	0.0186		15.8693	0.00919	0.00883	0.0108	0.0132		15.8674	0.00562	0.00636	0.00886	0.0119
	28.8144	0.00527	0.00995	0.0196	0.0284		15.8904	0.00553	0.00771	0.0115	0.0188		15.8956	0.00918	0.00886	0.0109	0.0133		15.8938	0.00561	0.00636	0.00886	0.0119
	28.8671	0.00533	0.00996	0.0197	0.0285		15.9168	0.00558	0.00779	0.0116	0.019		15.922	0.00917	0.00889	0.0109	0.0133		15.9201	0.00561	0.00636	0.00887	0.0119
	28.9199	0.00537	0.00997	0.0199	0.0286		15.9431	0.00564	0.00788	0.0118	0.0192		15.9484	0.00916	0.00892	0.011	0.0134		15.9465	0.00562	0.00637	0.00888	0.0119
	28.9727	0.00539	0.00998	0.02	0.0288		15.9695	0.00571	0.00798	0.0119	0.0194		15.9747	0.00917	0.00895	0.0111	0.0135		15.9729	0.00563	0.00639	0.00889	0.012
	29.0254	0.0054	0.01	0.0202	0.0289		15.9958	0.00578	0.0081	0.0121	0.0195		16.0011	0.00917	0.00898	0.0111	0.0135		15.9992	0.00565	0.00641	0.00891	0.012
	29.0782	0.00539	0.01	0.0203	0.0291		16.0222	0.00587	0.00822	0.0123	0.0196		16.0274	0.00918	0.00902	0.0112	0.0136		16.0256	0.00567	0.00644	0.00893	0.012
	29.131	0.00537	0.0101	0.0203	0.0292		16.0485	0.00596	0.00835	0.0125	0.0196		16.0538	0.00919	0.00905	0.0112	0.0137		16.0519	0.0057	0.00647	0.00895	0.0121
	29.1838	0.00534	0.0101	0.0204	0.0294		16.0749	0.00606	0.0085	0.0127	0.0197		16.0802	0.0092	0.00909	0.0113	0.0137		16.0783	0.00573	0.00651	0.00898	0.0121
	29.2366	0.0053	0.0102	0.0204	0.0295		16.1012	0.00617	0.00866	0.013	0.0197		16.1065	0.00921	0.00913	0.0113	0.0138		16.1047	0.00577	0.00655	0.00901	0.0121
	29.2893	0.00526	0.0102	0.0205	0.0296		16.1276	0.00628	0.00882	0.0132	0.0196		16.1329	0.00923	0.00917	0.0114	0.0138		16.131	0.00581	0.0066	0.00905	0.0122
	29.3421	0.00523	0.0103	0.0204	0.0297		16.1539	0.0064	0.009	0.0135	0.0196		16.1593	0.00924	0.00922	0.0114	0.0139		16.1574	0.00585	0.00665	0.00909	0.0122
	29.3949	0.00519	0.0103	0.0204	0.0298		16.1803	0.00653	0.00918	0.0137	0.0195		16.1856	0.00925	0.00926	0.0115	0.0139		16.1837	0.0059	0.00671	0.00913	0.0123
	29.4476	0.00517	0.0104	0.0204	0.0299		16.2066	0.00667	0.00937	0.014	0.0193		16.212	0.00927	0.0093	0.0115	0.0139		16.2101	0.00595	0.00676	0.00918	0.0123
	29.5004	0.00515	0.0104	0.0204	0.03		16.233	0.0068	0.00957	0.0143	0.0192		16.2383	0.00928	0.00934	0.0116	0.014		16.2365	0.006	0.00682	0.00923	0.0124
	29.5532	0.00515	0.0104	0.0204	0.03		16.2593	0.00694	0.00978	0.0145	0.019		16.2647	0.00928	0.00939	0.0116	0.014		16.2628	0.00605	0.00688	0.00928	0.0124
	29.606	0.00516	0.0105	0.0204	0.0301		16.2857	0.00708	0.00998	0.0148	0.0187		16.291	0.00929	0.00943	0.0116	0.014		16.2892	0.0061	0.00694	0.00933	0.0124
	29.6587	0.00518	0.0105	0.0204	0.0301		16.312	0.00723	0.0102	0.0151	0.0185		16.3174	0.0093	0.00947	0.0116	0.0141		16.3155	0.00615	0.007	0.00939	0.0125
	29.7115	0.00521	0.0105	0.0204	0.0302		16.3384	0.00737	0.0104	0.0153	0.0182		16.3438	0.0093	0.00951	0.0117	0.0141		16.3419	0.00619	0.00705	0.00944	0.0125
	29.7643	0.00526	0.0105	0.0205	0.0302		16.3648	0.00751	0.0106	0.0156	0.018		16.3701	0.0093	0.00955	0.0117	0.0141		16.3682	0.00624	0.00711	0.0095	0.0126
	29.817	0.00531	0.0105	0.0206	0.0302		16.3911	0.00764	0.0108	0.0158	0.0177		16.3965	0.0093	0.00959	0.0117	0.0142		16.3946	0.00628	0.00716	0.00955	0.0126
	29.8698	0.00536	0.0105	0.0207	0.0303		16.4175	0.00778	0.011	0.016	0.0174		16.4229	0.0093	0.00962	0.0117	0.0142		16.421	0.00632	0.00721	0.0096	0.0127
	29.9226	0.00542	0.0104	0.0208	0.0303		16.4438	0.0079	0.0112	0.0162	0.0171		16.4492	0.0093	0.00965	0.0117	0.0142		16.4473	0.00636	0.00726	0.00966	0.0127
	29.9754	0.00547	0.0104	0.0209	0.0304		16.4702	0.00803	0.0114	0.0164	0.0168		16.4756	0.00929	0.00969	0.0118	0.0143		16.4737	0.00639	0.0073	0.00971	0.0128
	30.0282	0.00552	0.0104	0.0211	0.0305		16.4965	0.00814	0.0115	0.0165	0.0165		16.5019	0.00929	0.00972	0.0118	0.0143		16.5	0.00642	0.00734	0.00975	0.0128
	30.0809	0.00556	0.0104	0.0212	0.0306		16.5229	0.00825	0.0117	0.0166	0.0162		16.5283	0.00928	0.00974	0.0118	0.0143		16.5264	0.00645	0.00737	0.0098	0.0129
	30.1337	0.00559	0.0105	0.0214	0.0307		16.5492	0.00836	0.0118	0.0167	0.0159		16.5547	0.00928	0.00977	0.0118	0.0144		16.5527	0.00647	0.0074	0.00984	0.0129
	30.1865	0.00562	0.0105	0.0215	0.0309		16.5756	0.00845	0.0119	0.0167	0.0156		16.581	0.00927	0.00979	0.0118	0.0144		16.5791	0.00649	0.00743	0.00988	0.013
	30.2392	0.00563	0.0105	0.0216	0.031		16.6019	0.00854	0.012	0.0167	0.0153		16.6074	0.00927	0.00981	0.0119	0.0145		16.6055	0.0065	0.00745	0.00992	0.013
	30.292	0.00564	0.0106	0.0217	0.0311		16.6283	0.00863	0.0121	0.0167	0.015		16.6337	0.00927	0.00983	0.0119	0.0145		16.6318	0.00652	0.00747	0.00995	0.0131
	30.3448	0.00563	0.0106	0.0217	0.0312		16.6546	0.0087	0.0121	0.0167	0.0148		16.6601	0.00927	0.00985	0.0119	0.0146		16.6582	0.00653	0.00749	0.00999	0.0131
	30.3976	0.00563	0.0107	0.0218	0.0314		16.681	0.00877	0.0121	0.0166	0.0145		16.6865	0.00927	0.00986	0.012	0.0146		16.6845	0.00654	0.0075	0.01	0.0132
	30.4503	0.00562	0.0108	0.0218	0.0315		16.7073	0.00883	0.0121	0.0164	0.0143		16.7128	0.00928	0.00988	0.012	0.0146		16.7109	0.00654	0.00751	0.01	0.0132
	30.5031	0.00561	0.0108	0.0217	0.0316		16.7337	0.00889	0.0121	0.0163	0.014		16.7392	0.00928	0.00989	0.012	0.0147		16.7372	0.00655	0.00752	0.0101	0.0132
	30.5559	0.0056	0.0109	0.0217	0.0317		16.76	0.00894	0.0121	0.0161	0.0138		16.7656	0.00929	0.00991	0.012	0.0147		16.7636	0.00655	0.00753	0.0101	0.0133
	30.6087	0.0056	0.011	0.0217	0.0317		16.7864	0.00899	0.012	0.0159	0.0136		16.7919	0.0093	0.00992	0.0121	0.0148		16.79	0.00656	0.00753	0.0101	0.0133
	30.6614	0.0056	0.011	0.0217	0.0318		16.8127	0.00903	0.012	0.0157	0.0134		16.8183	0.00932	0.00994	0.0121	0.0148		16.8163	0.00656	0.00754	0.0101	0.0133
	30.7142	0.00561	0.0111	0.0216	0.0319		16.8391	0.00907	0.0119	0.0154	0.0132		16.8446	0.00934	0.00995	0.0121	0.0149		16.8427	0.00657	0.00755	0.0102	0.0134
	30.767	0.00564	0.0111	0.0216	0.0319		16.8654	0.0091	0.0117	0.0152	0.0131		16.871	0.00936	0.00996	0.0122	0.0149		16.869	0.00657	0.00756	0.0102	0.0134
	30.8197	0.00567	0.0111	0.0217	0.0319		16.8918	0.00913	0.0116	0.0149	0.0129		16.8973	0.00938	0.00998	0.0122	0.0149		16.8954	0.00658	0.00757	0.0102	0.0134
	30.8725	0.0057	0.0111	0.0217	0.032		16.9182	0.00916	0.0115	0.0146	0.0128		16.9237	0.0094	0.00999	0.0122	0.015		16.9217	0.00659	0.00758	0.0102	0.0135
	30.9253	0.00575	0.0111	0.0218	0.032		16.9445	0.00919	0.0113	0.0143	0.0127		16.9501	0.00943	0.01	0.0123	0.015		16.9481	0.00661	0.00759	0.0102	0.0135
	30.9781	0.0058	0.0111	0.0219	0.0321		16.9708	0.00921	0.0112	0.014	0.0126		16.9764	0.00946	0.01	0.0123	0.015		16.9745	0.00662	0.00761	0.0103	0.0135
	31.0309	0.00585	0.011	0.022	0.0322		16.9972	0.00923	0.011	0.0137	0.0125		17.0028	0.00949	0.01	0.0123	0.0151		17.0008	0.00664	0.00762	0.0103	0.0136
	31.0836	0.0059	0.011	0.0221	0.0323		17.0236	0.00925	0.0108	0.0134	0.0124		17.0292	0.00952	0.0101	0.0124	0.0151		17.0272	0.00666	0.00765	0.0103	0.0136
	31.1364	0.00594	0.011	0.0223	0.0324		17.0499	0.00927	0.0106	0.0131	0.0124		17.0555	0.00955	0.0101	0.0124	0.0151		17.0535	0.00668	0.00767	0.0103	0.0136
	31.1892	0.00598	0.011	0.0224	0.0325		17.0763	0.00928	0.0104	0.0129	0.0123		17.0819	0.00958	0.0101	0.0124	0.0151		17.0799	0.00671	0.0077	0.0104	0.0137
	31.2419	0.00601	0.011	0.0226	0.0327		17.1026	0.00929	0.0102	0.0126	0.0123		17.1082	0.00961	0.0101	0.0124	0.0151		17.1063	0.00674	0.00773	0.0104	0.0137
	31.2947	0.00604	0.011	0.0227	0.0329		17.129	0.00929	0.0101	0.0123	0.0123		17.1346	0.00963	0.0101	0.0125	0.0151		17.1326	0.00677	0.00777	0.0104	0.0137
	31.3475	0.00605	0.011	0.0229	0.033		17.1553	0.00929	0.00986	0.0121	0.0123		17.161	0.00966	0.0102	0.0125	0.0152		17.159	0.00681	0.00781	0.0105	0.0138
	31.4003	0.00606	0.0111	0.023	0.0332		17.1817	0.00928	0.00967	0.0118	0.0123		17.1873	0.00969	0.0102	0.0125	0.0152		17.1853	0.00684	0.00785	0.0105	0.0138
	31.453	0.00606	0.0112	0.0232	0.0334		17.208	0.00927	0.00948	0.0116	0.0123		17.2137	0.00971	0.0102	0.0125	0.0152		17.2117	0.00688	0.00789	0.0105	0.0139
	31.5058	0.00605	0.0112	0.0233	0.0336		17.2344	0.00924	0.00929	0.0114	0.0123		17.24	0.00973	0.0103	0.0125	0.0152		17.2381	0.00692	0.00794	0.0106	0.0139
	31.5586	0.00604	0.0113	0.0233	0.0337		17.2607	0.00921	0.0091	0.0112	0.0123		17.2664	0.00975	0.0103	0.0125	0.0152		17.2644	0.00696	0.00798	0.0106	0.0139
	31.6114	0.00603	0.0114	0.0234	0.0339		17.2871	0.00917	0.00892	0.011	0.0124		17.2928	0.00977	0.0103	0.0126	0.0152		17.2908	0.007	0.00803	0.0107	0.014
	31.6641	0.00601	0.0115	0.0234	0.034		17.3134	0.00912	0.00875	0.0108	0.0124		17.3191	0.00978	0.0103	0.0126	0.0153		17.3171	0.00704	0.00808	0.0107	0.014
	31.7169	0.00601	0.0116	0.0235	0.0341		17.3398	0.00906	0.00857	0.0107	0.0125		17.3455	0.00979	0.0104	0.0126	0.0153		17.3435	0.00708	0.00812	0.0108	0.0141
	31.7697	0.006	0.0117	0.0235	0.0342		17.3661	0.00898	0.0084	0.0105	0.0125		17.3718	0.0098	0.0104	0.0126	0.0153		17.3698	0.00711	0.00817	0.0108	0.0141
	31.8224	0.00601	0.0118	0.0235	0.0343		17.3925	0.0089	0.00824	0.0104	0.0126		17.3982	0.00981	0.0104	0.0126	0.0153		17.3962	0.00715	0.00822	0.0108	0.0142
	31.8752	0.00603	0.0119	0.0235	0.0344		17.4188	0.0088	0.00808	0.0103	0.0126		17.4246	0.00981	0.0105	0.0127	0.0154		17.4226	0.00718	0.00826	0.0109	0.0142
	31.928	0.00605	0.012	0.0235	0.0344		17.4452	0.0087	0.00792	0.0102	0.0127		17.4509	0.00982	0.0105	0.0127	0.0154		17.4489	0.00721	0.0083	0.0109	0.0142
	31.9808	0.00609	0.012	0.0236	0.0344		17.4716	0.00858	0.00777	0.0101	0.0127		17.4773	0.00982	0.0105	0.0127	0.0155		17.4753	0.00724	0.00834	0.011	0.0143
	32.0335	0.00613	0.0121	0.0236	0.0344		17.4979	0.00845	0.00763	0.01	0.0128		17.5037	0.00982	0.0105	0.0128	0.0155		17.5016	0.00726	0.00838	0.011	0.0143
	32.0863	0.00619	0.0121	0.0237	0.0344		17.5242	0.00831	0.00749	0.00993	0.0128		17.53	0.00983	0.0106	0.0128	0.0156		17.528	0.00728	0.00841	0.0111	0.0144
	32.1391	0.00624	0.0121	0.0238	0.0345		17.5506	0.00816	0.00735	0.00986	0.0129		17.5564	0.00983	0.0106	0.0128	0.0156		17.5543	0.0073	0.00844	0.0111	0.0144
	32.1919	0.0063	0.0121	0.0239	0.0345		17.577	0.008	0.00722	0.0098	0.0129		17.5827	0.00984	0.0106	0.0129	0.0157		17.5807	0.00732	0.00846	0.0111	0.0145
	32.2446	0.00636	0.0121	0.0241	0.0346		17.6033	0.00783	0.00709	0.00975	0.013		17.6091	0.00985	0.0107	0.0129	0.0158		17.6071	0.00733	0.00848	0.0112	0.0145
	32.2974	0.00642	0.012	0.0242	0.0346		17.6297	0.00766	0.00697	0.0097	0.013		17.6355	0.00986	0.0107	0.013	0.0158		17.6334	0.00734	0.0085	0.0112	0.0145
	32.3502	0.00647	0.012	0.0244	0.0348		17.656	0.00748	0.00685	0.00966	0.013		17.6618	0.00988	0.0108	0.013	0.0159		17.6598	0.00734	0.00851	0.0112	0.0146
	32.403	0.00652	0.012	0.0245	0.0349		17.6824	0.00729	0.00673	0.00963	0.013		17.6882	0.0099	0.0108	0.0131	0.016		17.6861	0.00735	0.00852	0.0113	0.0146
	32.4557	0.00655	0.012	0.0247	0.035		17.7087	0.0071	0.00662	0.00959	0.0131		17.7145	0.00992	0.0108	0.0132	0.0161		17.7125	0.00735	0.00853	0.0113	0.0147
	32.5085	0.00658	0.0121	0.0248	0.0352		17.7351	0.00691	0.00651	0.00956	0.0131		17.7409	0.00995	0.0109	0.0132	0.0162		17.7388	0.00735	0.00853	0.0113	0.0147
	32.5613	0.0066	0.0121	0.0249	0.0354		17.7614	0.00672	0.00641	0.00953	0.0131		17.7673	0.00999	0.0109	0.0133	0.0163		17.7652	0.00735	0.00854	0.0113	0.0147
	32.614	0.0066	0.0122	0.025	0.0356		17.7878	0.00654	0.00631	0.00951	0.0131		17.7936	0.01	0.011	0.0134	0.0164		17.7916	0.00735	0.00853	0.0113	0.0148
	32.6668	0.0066	0.0122	0.0251	0.0358		17.8141	0.00635	0.00622	0.00948	0.0131		17.82	0.0101	0.011	0.0135	0.0165		17.8179	0.00735	0.00853	0.0113	0.0148
	32.7196	0.0066	0.0123	0.0252	0.036		17.8405	0.00617	0.00613	0.00946	0.0131		17.8464	0.0101	0.0111	0.0135	0.0166		17.8443	0.00735	0.00853	0.0114	0.0148
	32.7724	0.00658	0.0124	0.0252	0.0363		17.8668	0.00599	0.00604	0.00944	0.0131		17.8727	0.0102	0.0111	0.0136	0.0166		17.8706	0.00735	0.00852	0.0114	0.0148
	32.8252	0.00657	0.0125	0.0252	0.0365		17.8932	0.00582	0.00596	0.00942	0.0131		17.8991	0.0103	0.0112	0.0137	0.0167		17.897	0.00735	0.00852	0.0114	0.0149
	32.8779	0.00656	0.0126	0.0252	0.0366		17.9195	0.00565	0.00589	0.00941	0.0131		17.9254	0.0103	0.0113	0.0138	0.0168		17.9233	0.00736	0.00851	0.0114	0.0149
	32.9307	0.00656	0.0127	0.0252	0.0368		17.9459	0.00549	0.00582	0.00939	0.0131		17.9518	0.0104	0.0113	0.0139	0.0169		17.9497	0.00737	0.00851	0.0114	0.0149
	32.9835	0.00656	0.0128	0.0252	0.037		17.9722	0.00534	0.00576	0.00938	0.0131		17.9781	0.0105	0.0114	0.014	0.017		17.9761	0.00738	0.0085	0.0114	0.015
	33.0362	0.00656	0.0129	0.0253	0.0371		17.9986	0.0052	0.00571	0.00937	0.0131		18.0045	0.0106	0.0115	0.0141	0.0171		18.0024	0.00739	0.0085	0.0114	0.015
	33.089	0.00658	0.0129	0.0253	0.0372		18.0249	0.00507	0.00566	0.00936	0.0131		18.0309	0.0107	0.0116	0.0141	0.0172		18.0288	0.00741	0.0085	0.0114	0.015
	33.1418	0.0066	0.013	0.0254	0.0373		18.0513	0.00496	0.00562	0.00935	0.0131		18.0572	0.0108	0.0116	0.0142	0.0173		18.0551	0.00743	0.00851	0.0114	0.015
	33.1946	0.00663	0.013	0.0254	0.0374		18.0776	0.00485	0.00559	0.00935	0.0131		18.0836	0.0109	0.0117	0.0143	0.0173		18.0815	0.00746	0.00851	0.0114	0.015
	33.2473	0.00667	0.0131	0.0255	0.0375		18.104	0.00475	0.00556	0.00935	0.0131		18.11	0.0111	0.0118	0.0144	0.0174		18.1078	0.00749	0.00852	0.0114	0.0151
	33.3001	0.00671	0.0131	0.0257	0.0376		18.1303	0.00467	0.00554	0.00935	0.0131		18.1363	0.0112	0.0119	0.0145	0.0175		18.1342	0.00753	0.00854	0.0115	0.0151
	33.3529	0.00675	0.0131	0.0258	0.0376		18.1567	0.0046	0.00553	0.00936	0.0131		18.1627	0.0113	0.012	0.0145	0.0175		18.1606	0.00757	0.00856	0.0115	0.0151
	33.4057	0.00679	0.0131	0.026	0.0377		18.1831	0.00454	0.00553	0.00937	0.0132		18.189	0.0114	0.0121	0.0146	0.0176		18.1869	0.00762	0.00858	0.0115	0.0151
	33.4584	0.00683	0.0131	0.0262	0.0378		18.2094	0.0045	0.00553	0.00938	0.0132		18.2154	0.0116	0.0122	0.0147	0.0176		18.2133	0.00767	0.0086	0.0115	0.0152
	33.5112	0.00686	0.0131	0.0263	0.0379		18.2358	0.00446	0.00554	0.0094	0.0132		18.2418	0.0117	0.0123	0.0147	0.0177		18.2396	0.00772	0.00864	0.0115	0.0152
	33.564	0.00688	0.0131	0.0265	0.038		18.2621	0.00444	0.00556	0.00943	0.0133		18.2681	0.0118	0.0124	0.0148	0.0178		18.266	0.00778	0.00867	0.0116	0.0152
	33.6168	0.00689	0.0131	0.0267	0.0381		18.2885	0.00443	0.00558	0.00946	0.0133		18.2945	0.012	0.0125	0.0149	0.0178		18.2924	0.00784	0.00871	0.0116	0.0152
	33.6695	0.0069	0.0131	0.0268	0.0383		18.3148	0.00443	0.00561	0.00949	0.0134		18.3208	0.0121	0.0126	0.0149	0.0179		18.3187	0.00791	0.00875	0.0116	0.0153
	33.7223	0.00689	0.0131	0.027	0.0384		18.3412	0.00444	0.00565	0.00953	0.0134		18.3472	0.0122	0.0127	0.015	0.0179		18.3451	0.00797	0.0088	0.0117	0.0153
	33.7751	0.00687	0.0131	0.0271	0.0385		18.3675	0.00445	0.00569	0.00957	0.0135		18.3736	0.0123	0.0128	0.0151	0.0179		18.3714	0.00804	0.00885	0.0117	0.0153
	33.8278	0.00684	0.0132	0.0271	0.0387		18.3939	0.00448	0.00574	0.00962	0.0136		18.3999	0.0124	0.0128	0.0151	0.018		18.3978	0.00811	0.0089	0.0118	0.0154
	33.8806	0.0068	0.0132	0.0272	0.0388		18.4202	0.00451	0.00579	0.00967	0.0136		18.4263	0.0125	0.0129	0.0152	0.018		18.4242	0.00817	0.00895	0.0118	0.0154
	33.9334	0.00677	0.0133	0.0272	0.039		18.4466	0.00454	0.00585	0.00973	0.0137		18.4526	0.0126	0.013	0.0152	0.0181		18.4505	0.00824	0.00901	0.0118	0.0154
	33.9862	0.00673	0.0133	0.0272	0.0391		18.4729	0.00458	0.0059	0.00979	0.0138		18.479	0.0127	0.0131	0.0153	0.0181		18.4769	0.0083	0.00906	0.0119	0.0155
	34.0389	0.00669	0.0134	0.0272	0.0392		18.4993	0.00463	0.00596	0.00985	0.0139		18.5054	0.0127	0.0131	0.0153	0.0182		18.5032	0.00836	0.00911	0.0119	0.0155
	34.0917	0.00667	0.0135	0.0271	0.0393		18.5256	0.00467	0.00602	0.00991	0.0139		18.5317	0.0128	0.0132	0.0153	0.0182		18.5296	0.00842	0.00917	0.012	0.0156
	34.1445	0.00665	0.0135	0.0271	0.0394		18.552	0.00471	0.00608	0.00997	0.014		18.5581	0.0128	0.0133	0.0154	0.0183		18.5559	0.00847	0.00922	0.012	0.0156
	34.1973	0.00664	0.0136	0.0271	0.0395		18.5783	0.00476	0.00614	0.01	0.0141		18.5845	0.0129	0.0133	0.0154	0.0184		18.5823	0.00851	0.00927	0.0121	0.0157
	34.25	0.00665	0.0136	0.027	0.0395		18.6047	0.0048	0.00619	0.0101	0.0142		18.6108	0.0129	0.0133	0.0155	0.0184		18.6087	0.00855	0.00932	0.0121	0.0157
	34.3028	0.00667	0.0136	0.0271	0.0395		18.631	0.00483	0.00625	0.0102	0.0142		18.6372	0.0129	0.0134	0.0155	0.0185		18.635	0.00859	0.00937	0.0122	0.0158
	34.3556	0.00671	0.0136	0.0271	0.0396		18.6574	0.00487	0.0063	0.0102	0.0143		18.6635	0.0129	0.0134	0.0156	0.0185		18.6614	0.00862	0.00941	0.0122	0.0158
	34.4083	0.00676	0.0137	0.0272	0.0396		18.6837	0.0049	0.00634	0.0103	0.0144		18.6899	0.0129	0.0134	0.0156	0.0186		18.6877	0.00864	0.00945	0.0123	0.0159
	34.4611	0.00682	0.0136	0.0273	0.0396		18.7101	0.00492	0.00639	0.0103	0.0145		18.7163	0.0129	0.0134	0.0156	0.0187		18.7141	0.00865	0.00949	0.0123	0.0159
	34.5139	0.00689	0.0136	0.0274	0.0396		18.7365	0.00494	0.00643	0.0104	0.0145		18.7426	0.0129	0.0134	0.0157	0.0188		18.7404	0.00866	0.00952	0.0124	0.016
	34.5667	0.00696	0.0136	0.0275	0.0397		18.7628	0.00495	0.00646	0.0105	0.0146		18.769	0.0128	0.0134	0.0157	0.0188		18.7668	0.00867	0.00955	0.0124	0.016
	34.6195	0.00703	0.0136	0.0277	0.0398		18.7892	0.00496	0.00649	0.0105	0.0147		18.7953	0.0128	0.0134	0.0158	0.0189		18.7932	0.00866	0.00957	0.0125	0.0161
	34.6722	0.00711	0.0136	0.0278	0.0398		18.8155	0.00496	0.00652	0.0105	0.0147		18.8217	0.0128	0.0134	0.0158	0.019		18.8195	0.00866	0.00959	0.0125	0.0161
	34.725	0.00717	0.0136	0.028	0.0399		18.8419	0.00495	0.00654	0.0106	0.0148		18.8481	0.0127	0.0134	0.0159	0.019		18.8459	0.00865	0.00961	0.0125	0.0162
	34.7778	0.00723	0.0135	0.0282	0.04		18.8682	0.00494	0.00656	0.0106	0.0148		18.8744	0.0127	0.0134	0.0159	0.0191		18.8722	0.00863	0.00963	0.0126	0.0163
	34.8305	0.00728	0.0135	0.0283	0.0402		18.8946	0.00492	0.00657	0.0107	0.0149		18.9008	0.0127	0.0134	0.0159	0.0192		18.8986	0.00861	0.00964	0.0126	0.0163
	34.8833	0.00732	0.0136	0.0284	0.0403		18.9209	0.0049	0.00658	0.0107	0.0149		18.9271	0.0126	0.0134	0.016	0.0192		18.9249	0.00859	0.00965	0.0126	0.0164
	34.9361	0.00734	0.0136	0.0285	0.0405		18.9473	0.00488	0.00658	0.0107	0.015		18.9535	0.0126	0.0134	0.016	0.0193		18.9513	0.00857	0.00966	0.0126	0.0164
	34.9889	0.00735	0.0136	0.0286	0.0406		18.9736	0.00485	0.00659	0.0107	0.015		18.9799	0.0126	0.0134	0.0161	0.0194		18.9777	0.00854	0.00967	0.0127	0.0165
	35.0416	0.00735	0.0137	0.0286	0.0408		19	0.00482	0.00659	0.0108	0.015		19.0062	0.0125	0.0133	0.0161	0.0194		19.004	0.00852	0.00967	0.0127	0.0165
	35.0944	0.00733	0.0137	0.0287	0.041		19.0263	0.00478	0.00658	0.0108	0.0151		19.0326	0.0125	0.0133	0.0161	0.0195		19.0304	0.0085	0.00968	0.0127	0.0166
	35.1472	0.00731	0.0138	0.0287	0.0411		19.0527	0.00475	0.00658	0.0108	0.0151		19.0589	0.0125	0.0133	0.0162	0.0195		19.0567	0.00847	0.00969	0.0128	0.0167
	35.2	0.00728	0.0139	0.0286	0.0413		19.079	0.00472	0.00658	0.0108	0.0151		19.0853	0.0124	0.0133	0.0162	0.0196		19.0831	0.00845	0.00969	0.0128	0.0167
	35.2527	0.00724	0.014	0.0286	0.0414		19.1054	0.00469	0.00657	0.0108	0.0152		19.1117	0.0124	0.0133	0.0162	0.0196		19.1094	0.00844	0.0097	0.0128	0.0168
	35.3055	0.00721	0.0141	0.0286	0.0415		19.1317	0.00465	0.00657	0.0108	0.0152		19.138	0.0124	0.0133	0.0162	0.0196		19.1358	0.00842	0.00971	0.0128	0.0168
	35.3583	0.00718	0.0141	0.0286	0.0416		19.1581	0.00462	0.00657	0.0109	0.0152		19.1644	0.0124	0.0133	0.0163	0.0197		19.1622	0.00842	0.00973	0.0129	0.0169
	35.4111	0.00716	0.0142	0.0286	0.0416		19.1844	0.0046	0.00657	0.0109	0.0153		19.1908	0.0124	0.0133	0.0163	0.0197		19.1885	0.00841	0.00974	0.0129	0.017
	35.4638	0.00715	0.0142	0.0286	0.0417		19.2108	0.00457	0.00657	0.0109	0.0153		19.2171	0.0124	0.0133	0.0163	0.0197		19.2149	0.00841	0.00976	0.0129	0.017
	35.5166	0.00716	0.0143	0.0286	0.0417		19.2371	0.00455	0.00657	0.0109	0.0153		19.2435	0.0124	0.0133	0.0163	0.0197		19.2412	0.00842	0.00978	0.013	0.0171
	35.5694	0.00718	0.0143	0.0287	0.0418		19.2635	0.00454	0.00658	0.0109	0.0154		19.2698	0.0124	0.0134	0.0164	0.0198		19.2676	0.00843	0.00981	0.013	0.0171
	35.6221	0.00721	0.0143	0.0288	0.0418		19.2899	0.00452	0.00658	0.0109	0.0154		19.2962	0.0124	0.0134	0.0164	0.0198		19.294	0.00845	0.00984	0.013	0.0172
	35.6749	0.00727	0.0143	0.029	0.0418		19.3162	0.00452	0.0066	0.011	0.0155		19.3226	0.0124	0.0134	0.0164	0.0198		19.3203	0.00847	0.00988	0.0131	0.0173
	35.7277	0.00735	0.0143	0.0291	0.0419		19.3426	0.00452	0.00661	0.011	0.0155		19.3489	0.0125	0.0134	0.0164	0.0198		19.3467	0.0085	0.00992	0.0131	0.0173
	35.7805	0.00744	0.0143	0.0293	0.042		19.3689	0.00452	0.00663	0.011	0.0155		19.3753	0.0125	0.0134	0.0164	0.0198		19.373	0.00854	0.00996	0.0132	0.0174
	35.8332	0.00755	0.0143	0.0295	0.0421		19.3953	0.00453	0.00665	0.011	0.0156		19.4016	0.0125	0.0135	0.0165	0.0198		19.3994	0.00858	0.01	0.0132	0.0175
	35.886	0.00768	0.0143	0.0297	0.0422		19.4216	0.00454	0.00667	0.0111	0.0156		19.428	0.0125	0.0135	0.0165	0.0198		19.4258	0.00863	0.0101	0.0133	0.0175
	35.9388	0.00782	0.0144	0.0299	0.0423		19.448	0.00456	0.0067	0.0111	0.0157		19.4544	0.0126	0.0135	0.0165	0.0198		19.4521	0.00869	0.0101	0.0134	0.0176
	35.9916	0.00797	0.0144	0.0301	0.0424		19.4743	0.00458	0.00673	0.0111	0.0157		19.4807	0.0126	0.0136	0.0165	0.0199		19.4785	0.00875	0.0102	0.0134	0.0177
	36.0443	0.00814	0.0144	0.0303	0.0426		19.5007	0.0046	0.00676	0.0112	0.0158		19.5071	0.0126	0.0136	0.0165	0.0199		19.5048	0.00881	0.0102	0.0135	0.0177
	36.0971	0.00832	0.0145	0.0304	0.0428		19.527	0.00463	0.00679	0.0112	0.0158		19.5334	0.0127	0.0137	0.0166	0.0199		19.5312	0.00888	0.0103	0.0136	0.0178
	36.1499	0.00851	0.0146	0.0305	0.043		19.5534	0.00467	0.00683	0.0113	0.0159		19.5598	0.0127	0.0137	0.0166	0.0199		19.5575	0.00895	0.0104	0.0136	0.0179
	36.2026	0.0087	0.0147	0.0306	0.0432		19.5797	0.0047	0.00686	0.0113	0.0159		19.5862	0.0128	0.0137	0.0166	0.0199		19.5839	0.00902	0.0104	0.0137	0.0179
	36.2554	0.0089	0.0148	0.0306	0.0433		19.6061	0.00473	0.0069	0.0114	0.016		19.6125	0.0128	0.0138	0.0166	0.02		19.6103	0.00909	0.0105	0.0138	0.018
	36.3082	0.0091	0.015	0.0306	0.0435		19.6324	0.00477	0.00694	0.0114	0.0161		19.6389	0.0128	0.0138	0.0167	0.02		19.6366	0.00917	0.0106	0.0139	0.0181
	36.361	0.00929	0.0151	0.0306	0.0437		19.6588	0.00481	0.00697	0.0115	0.0161		19.6653	0.0129	0.0139	0.0167	0.02		19.663	0.00924	0.0106	0.0139	0.0181
	36.4138	0.00948	0.0153	0.0306	0.0439		19.6851	0.00484	0.00701	0.0115	0.0162		19.6916	0.0129	0.0139	0.0167	0.0201		19.6893	0.00931	0.0107	0.014	0.0182
	36.4665	0.00967	0.0154	0.0306	0.044		19.7115	0.00488	0.00704	0.0116	0.0162		19.718	0.0129	0.014	0.0168	0.0201		19.7157	0.00939	0.0108	0.0141	0.0183
	36.5193	0.00984	0.0156	0.0306	0.0441		19.7378	0.00491	0.00707	0.0116	0.0163		19.7443	0.013	0.014	0.0168	0.0202		19.742	0.00945	0.0108	0.0142	0.0183
	36.5721	0.00999	0.0157	0.0306	0.0442		19.7642	0.00494	0.0071	0.0117	0.0163		19.7707	0.013	0.014	0.0169	0.0203		19.7684	0.00952	0.0109	0.0142	0.0184
	36.6248	0.0101	0.0159	0.0306	0.0443		19.7905	0.00497	0.00713	0.0117	0.0164		19.797	0.013	0.0141	0.0169	0.0203		19.7948	0.00958	0.011	0.0143	0.0184
	36.6776	0.0102	0.016	0.0306	0.0444		19.8169	0.00499	0.00715	0.0117	0.0164		19.8234	0.0131	0.0141	0.017	0.0204		19.8211	0.00963	0.011	0.0143	0.0185
	36.7304	0.0103	0.0161	0.0307	0.0445		19.8433	0.00502	0.00718	0.0118	0.0165		19.8498	0.0131	0.0142	0.017	0.0205		19.8475	0.00969	0.0111	0.0144	0.0186
	36.7832	0.0103	0.0161	0.0308	0.0445		19.8696	0.00503	0.00719	0.0118	0.0165		19.8761	0.0131	0.0142	0.0171	0.0206		19.8738	0.00973	0.0111	0.0145	0.0186
	36.8359	0.0103	0.0161	0.031	0.0446		19.8959	0.00505	0.00721	0.0119	0.0166		19.9025	0.0132	0.0143	0.0172	0.0207		19.9002	0.00977	0.0111	0.0145	0.0187
	36.8887	0.0103	0.0161	0.0311	0.0447		19.9223	0.00506	0.00722	0.0119	0.0166		19.9289	0.0132	0.0143	0.0172	0.0208		19.9265	0.0098	0.0112	0.0146	0.0187
	36.9415	0.0102	0.0161	0.0314	0.0448		19.9487	0.00507	0.00723	0.0119	0.0167		19.9552	0.0132	0.0143	0.0173	0.0209		19.9529	0.00983	0.0112	0.0146	0.0188
	36.9943	0.0101	0.0161	0.0316	0.045		19.975	0.00507	0.00724	0.0119	0.0167		19.9816	0.0133	0.0144	0.0174	0.021		19.9793	0.00985	0.0112	0.0146	0.0188
	37.047	0.00999	0.016	0.0318	0.0451		20.0014	0.00507	0.00724	0.012	0.0167		20.0079	0.0133	0.0144	0.0174	0.0211		20.0056	0.00987	0.0113	0.0147	0.0189
	37.0998	0.00982	0.016	0.0321	0.0453		20.0277	0.00507	0.00725	0.012	0.0168		20.0343	0.0134	0.0145	0.0175	0.0212		20.032	0.00988	0.0113	0.0147	0.0189
	37.1526	0.00964	0.0159	0.0323	0.0455		20.0541	0.00507	0.00725	0.012	0.0168		20.0607	0.0134	0.0145	0.0176	0.0213		20.0583	0.00989	0.0113	0.0147	0.019
	37.2054	0.00944	0.0159	0.0325	0.0458		20.0804	0.00507	0.00725	0.012	0.0169		20.087	0.0135	0.0146	0.0177	0.0214		20.0847	0.00989	0.0113	0.0148	0.019
	37.2581	0.00924	0.0159	0.0327	0.046		20.1068	0.00506	0.00726	0.0121	0.0169		20.1134	0.0135	0.0146	0.0177	0.0215		20.111	0.00989	0.0113	0.0148	0.0191
	37.3109	0.00903	0.0159	0.0328	0.0463		20.1331	0.00506	0.00726	0.0121	0.0169		20.1397	0.0136	0.0147	0.0178	0.0216		20.1374	0.00989	0.0113	0.0148	0.0191
	37.3637	0.00883	0.0159	0.033	0.0466		20.1595	0.00505	0.00726	0.0121	0.017		20.1661	0.0136	0.0147	0.0179	0.0216		20.1638	0.00989	0.0113	0.0148	0.0191
	37.4164	0.00865	0.0159	0.0331	0.0469		20.1858	0.00505	0.00727	0.0121	0.017		20.1925	0.0137	0.0148	0.018	0.0217		20.1901	0.00988	0.0113	0.0148	0.0192
	37.4692	0.00848	0.016	0.0331	0.0472		20.2122	0.00505	0.00728	0.0121	0.0171		20.2188	0.0138	0.0149	0.0181	0.0218		20.2165	0.00988	0.0113	0.0148	0.0192
	37.522	0.00833	0.0161	0.0332	0.0475		20.2385	0.00506	0.00729	0.0122	0.0171		20.2452	0.0138	0.0149	0.0182	0.0219		20.2428	0.00987	0.0113	0.0149	0.0192
	37.5748	0.00822	0.0162	0.0332	0.0477		20.2649	0.00506	0.0073	0.0122	0.0172		20.2716	0.0139	0.015	0.0182	0.022		20.2692	0.00986	0.0113	0.0149	0.0193
	37.6275	0.00814	0.0163	0.0332	0.048		20.2912	0.00507	0.00732	0.0122	0.0172		20.2979	0.014	0.0151	0.0183	0.0221		20.2956	0.00986	0.0113	0.0149	0.0193
	37.6803	0.00809	0.0164	0.0333	0.0481		20.3176	0.00508	0.00735	0.0122	0.0173		20.3243	0.014	0.0151	0.0184	0.0222		20.3219	0.00986	0.0113	0.0149	0.0193
	37.7331	0.00809	0.0165	0.0333	0.0483		20.3439	0.0051	0.00737	0.0123	0.0173		20.3506	0.0141	0.0152	0.0185	0.0223		20.3483	0.00986	0.0113	0.0149	0.0194
	37.7859	0.00812	0.0167	0.0333	0.0484		20.3703	0.00512	0.0074	0.0123	0.0174		20.377	0.0142	0.0153	0.0186	0.0223		20.3746	0.00986	0.0113	0.0149	0.0194
	37.8386	0.00819	0.0168	0.0334	0.0485		20.3967	0.00515	0.00744	0.0123	0.0175		20.4033	0.0143	0.0154	0.0187	0.0224		20.401	0.00986	0.0113	0.0149	0.0195
	37.8914	0.00831	0.0169	0.0335	0.0485		20.423	0.00518	0.00748	0.0124	0.0175		20.4297	0.0144	0.0155	0.0187	0.0225		20.4274	0.00987	0.0113	0.015	0.0195
	37.9442	0.00846	0.017	0.0336	0.0485		20.4493	0.00521	0.00753	0.0124	0.0176		20.4561	0.0145	0.0156	0.0188	0.0226		20.4537	0.00988	0.0114	0.015	0.0195
	37.9969	0.00864	0.0171	0.0337	0.0485		20.4757	0.00525	0.00758	0.0125	0.0177		20.4824	0.0145	0.0156	0.0189	0.0227		20.4801	0.0099	0.0114	0.015	0.0196
	38.0497	0.00886	0.0172	0.0338	0.0485		20.5021	0.0053	0.00763	0.0126	0.0178		20.5088	0.0146	0.0157	0.019	0.0227		20.5064	0.00991	0.0114	0.015	0.0196
	38.1025	0.0091	0.0172	0.0339	0.0485		20.5284	0.00535	0.00769	0.0126	0.0179		20.5352	0.0147	0.0158	0.0191	0.0228		20.5328	0.00993	0.0114	0.0151	0.0197
	38.1553	0.00936	0.0173	0.0341	0.0484		20.5548	0.0054	0.00775	0.0127	0.0179		20.5615	0.0148	0.0159	0.0192	0.0229		20.5591	0.00996	0.0115	0.0151	0.0197
	38.2081	0.00964	0.0173	0.0342	0.0484		20.5811	0.00546	0.00782	0.0128	0.018		20.5879	0.0149	0.016	0.0192	0.023		20.5855	0.00999	0.0115	0.0151	0.0197
	38.2608	0.00992	0.0173	0.0344	0.0484		20.6075	0.00552	0.00789	0.0128	0.0181		20.6142	0.015	0.0161	0.0193	0.023		20.6119	0.01	0.0115	0.0152	0.0198
	38.3136	0.0102	0.0173	0.0345	0.0483		20.6338	0.00558	0.00796	0.0129	0.0182		20.6406	0.0151	0.0162	0.0194	0.0231		20.6382	0.0101	0.0115	0.0152	0.0198
	38.3664	0.0105	0.0174	0.0346	0.0484		20.6602	0.00564	0.00803	0.013	0.0183		20.667	0.0152	0.0163	0.0195	0.0232		20.6646	0.0101	0.0116	0.0153	0.0199
	38.4191	0.0108	0.0174	0.0347	0.0484		20.6865	0.00571	0.00811	0.0131	0.0184		20.6933	0.0152	0.0164	0.0196	0.0233		20.6909	0.0101	0.0116	0.0153	0.0199
	38.4719	0.011	0.0174	0.0347	0.0484		20.7129	0.00577	0.00818	0.0132	0.0185		20.7197	0.0153	0.0165	0.0197	0.0234		20.7173	0.0102	0.0117	0.0154	0.02
	38.5247	0.0112	0.0174	0.0348	0.0485		20.7392	0.00584	0.00825	0.0132	0.0185		20.7461	0.0154	0.0166	0.0197	0.0235		20.7436	0.0102	0.0117	0.0154	0.02
	38.5775	0.0114	0.0174	0.0348	0.0486		20.7656	0.0059	0.00833	0.0133	0.0186		20.7724	0.0155	0.0166	0.0198	0.0235		20.77	0.0103	0.0118	0.0155	0.0201
	38.6302	0.0115	0.0175	0.0347	0.0487		20.7919	0.00597	0.0084	0.0134	0.0187		20.7988	0.0155	0.0167	0.0199	0.0236		20.7964	0.0103	0.0118	0.0155	0.0202
	38.683	0.0116	0.0175	0.0347	0.0489		20.8183	0.00603	0.00847	0.0135	0.0188		20.8251	0.0156	0.0168	0.02	0.0237		20.8227	0.0104	0.0118	0.0156	0.0202
	38.7358	0.0116	0.0176	0.0346	0.049		20.8446	0.00609	0.00853	0.0136	0.0189		20.8515	0.0157	0.0169	0.0201	0.0238		20.8491	0.0104	0.0119	0.0156	0.0203
	38.7886	0.0116	0.0176	0.0345	0.0492		20.871	0.00614	0.00859	0.0136	0.0189		20.8778	0.0157	0.0169	0.0201	0.0239		20.8754	0.0105	0.0119	0.0157	0.0203
	38.8413	0.0115	0.0177	0.0345	0.0493		20.8973	0.00619	0.00865	0.0137	0.019		20.9042	0.0158	0.017	0.0202	0.024		20.9018	0.0105	0.012	0.0157	0.0204
	38.8941	0.0114	0.0177	0.0344	0.0495		20.9237	0.00624	0.0087	0.0138	0.0191		20.9306	0.0159	0.017	0.0203	0.0241		20.9281	0.0105	0.012	0.0158	0.0205
	38.9469	0.0113	0.0177	0.0344	0.0496		20.9501	0.00628	0.00875	0.0138	0.0191		20.9569	0.0159	0.0171	0.0204	0.0242		20.9545	0.0106	0.0121	0.0159	0.0205
	38.9997	0.0111	0.0178	0.0345	0.0497		20.9764	0.00631	0.00879	0.0139	0.0192		20.9833	0.016	0.0172	0.0204	0.0243		20.9809	0.0106	0.0121	0.0159	0.0206
	39.0524	0.0109	0.0178	0.0345	0.0499		21.0027	0.00635	0.00882	0.0139	0.0193		21.0097	0.016	0.0172	0.0205	0.0244		21.0072	0.0107	0.0122	0.016	0.0207
	39.1052	0.0107	0.0177	0.0346	0.05		21.0291	0.00637	0.00885	0.014	0.0193		21.036	0.016	0.0172	0.0206	0.0245		21.0336	0.0107	0.0122	0.016	0.0207
	39.158	0.0105	0.0177	0.0348	0.0501		21.0555	0.00639	0.00888	0.014	0.0194		21.0624	0.0161	0.0173	0.0206	0.0246		21.0599	0.0108	0.0123	0.0161	0.0208
	39.2107	0.0102	0.0176	0.035	0.0502		21.0818	0.00641	0.00889	0.014	0.0194		21.0887	0.0161	0.0173	0.0207	0.0246		21.0863	0.0108	0.0123	0.0161	0.0209
	39.2635	0.01	0.0176	0.0352	0.0502		21.1082	0.00642	0.00891	0.0141	0.0194		21.1151	0.0162	0.0174	0.0208	0.0247		21.1126	0.0108	0.0123	0.0162	0.0209
	39.3163	0.00983	0.0175	0.0354	0.0503		21.1345	0.00643	0.00892	0.0141	0.0195		21.1415	0.0162	0.0174	0.0208	0.0248		21.139	0.0109	0.0124	0.0162	0.021
	39.3691	0.00965	0.0174	0.0356	0.0504		21.1609	0.00643	0.00892	0.0141	0.0195		21.1678	0.0162	0.0174	0.0209	0.0249		21.1654	0.0109	0.0124	0.0163	0.0211
	39.4218	0.00949	0.0174	0.0358	0.0505		21.1872	0.00643	0.00892	0.0141	0.0195		21.1942	0.0162	0.0175	0.0209	0.0249		21.1917	0.0109	0.0125	0.0163	0.0211
	39.4746	0.00936	0.0173	0.036	0.0506		21.2136	0.00643	0.00892	0.0142	0.0196		21.2205	0.0163	0.0175	0.021	0.025		21.2181	0.011	0.0125	0.0164	0.0212
	39.5274	0.00926	0.0173	0.0362	0.0507		21.2399	0.00642	0.00892	0.0142	0.0196		21.2469	0.0163	0.0175	0.021	0.0251		21.2444	0.011	0.0125	0.0164	0.0213
	39.5802	0.00918	0.0172	0.0364	0.0508		21.2663	0.00642	0.00891	0.0142	0.0196		21.2733	0.0163	0.0175	0.0211	0.0251		21.2708	0.011	0.0126	0.0165	0.0213
	39.6329	0.00915	0.0172	0.0365	0.051		21.2926	0.00641	0.0089	0.0142	0.0197		21.2996	0.0164	0.0176	0.0211	0.0252		21.2972	0.0111	0.0126	0.0165	0.0214
	39.6857	0.00914	0.0173	0.0366	0.0511		21.319	0.00641	0.0089	0.0142	0.0197		21.326	0.0164	0.0176	0.0212	0.0252		21.3235	0.0111	0.0126	0.0166	0.0215
	39.7385	0.00916	0.0173	0.0367	0.0513		21.3453	0.0064	0.00889	0.0142	0.0197		21.3524	0.0164	0.0176	0.0212	0.0253		21.3499	0.0111	0.0127	0.0166	0.0215
	39.7913	0.00922	0.0174	0.0367	0.0514		21.3717	0.0064	0.00889	0.0142	0.0197		21.3787	0.0165	0.0177	0.0212	0.0253		21.3762	0.0112	0.0127	0.0167	0.0216
	39.844	0.0093	0.0175	0.0367	0.0516		21.398	0.0064	0.00889	0.0142	0.0198		21.4051	0.0165	0.0177	0.0213	0.0253		21.4026	0.0112	0.0128	0.0167	0.0217
	39.8968	0.00941	0.0176	0.0367	0.0517		21.4244	0.0064	0.00889	0.0142	0.0198		21.4314	0.0165	0.0177	0.0213	0.0254		21.429	0.0112	0.0128	0.0168	0.0217
	39.9496	0.00954	0.0178	0.0366	0.0519		21.4507	0.0064	0.00889	0.0142	0.0199		21.4578	0.0165	0.0178	0.0213	0.0254		21.4553	0.0113	0.0129	0.0168	0.0218
	40.0023	0.0097	0.0179	0.0366	0.052		21.4771	0.00641	0.0089	0.0143	0.0199		21.4841	0.0166	0.0178	0.0214	0.0254		21.4817	0.0113	0.0129	0.0169	0.0219
	40.0551	0.00987	0.0181	0.0366	0.0522		21.5034	0.00642	0.00891	0.0143	0.02		21.5105	0.0166	0.0178	0.0214	0.0254		21.508	0.0113	0.013	0.017	0.022
	40.1079	0.0101	0.0183	0.0366	0.0523		21.5298	0.00644	0.00893	0.0143	0.02		21.5369	0.0166	0.0178	0.0214	0.0255		21.5344	0.0114	0.013	0.017	0.022
	40.1607	0.0102	0.0185	0.0366	0.0525		21.5561	0.00646	0.00895	0.0143	0.0201		21.5632	0.0166	0.0179	0.0214	0.0255		21.5607	0.0114	0.0131	0.0171	0.0221
	40.2134	0.0104	0.0186	0.0367	0.0526		21.5825	0.00649	0.00897	0.0144	0.0201		21.5896	0.0167	0.0179	0.0215	0.0255		21.5871	0.0115	0.0131	0.0171	0.0222
	40.2662	0.0106	0.0187	0.0368	0.0527		21.6089	0.00652	0.009	0.0144	0.0202		21.616	0.0167	0.0179	0.0215	0.0255		21.6135	0.0116	0.0132	0.0172	0.0223
	40.319	0.0108	0.0189	0.0369	0.0528		21.6352	0.00655	0.00904	0.0145	0.0202		21.6423	0.0167	0.018	0.0215	0.0255		21.6398	0.0116	0.0133	0.0173	0.0224
	40.3718	0.0109	0.0189	0.0371	0.053		21.6616	0.00659	0.00908	0.0145	0.0203		21.6687	0.0167	0.018	0.0216	0.0256		21.6662	0.0117	0.0133	0.0174	0.0224
	40.4245	0.011	0.019	0.0373	0.0531		21.6879	0.00664	0.00913	0.0146	0.0204		21.695	0.0168	0.018	0.0216	0.0256		21.6925	0.0118	0.0134	0.0174	0.0225
	40.4773	0.0111	0.019	0.0376	0.0532		21.7143	0.00668	0.00918	0.0146	0.0205		21.7214	0.0168	0.0181	0.0216	0.0256		21.7189	0.0118	0.0135	0.0175	0.0226
	40.5301	0.0112	0.019	0.0378	0.0534		21.7406	0.00673	0.00923	0.0147	0.0205		21.7478	0.0168	0.0181	0.0216	0.0256		21.7452	0.0119	0.0135	0.0176	0.0227
	40.5829	0.0112	0.019	0.0381	0.0536		21.767	0.00679	0.00929	0.0148	0.0206		21.7741	0.0168	0.0181	0.0217	0.0257		21.7716	0.012	0.0136	0.0177	0.0228
	40.6356	0.0112	0.019	0.0384	0.0537		21.7933	0.00684	0.00935	0.0148	0.0207		21.8005	0.0169	0.0182	0.0217	0.0257		21.798	0.0121	0.0137	0.0178	0.0229
	40.6884	0.0112	0.0189	0.0386	0.0539		21.8197	0.0069	0.00941	0.0149	0.0208		21.8268	0.0169	0.0182	0.0218	0.0258		21.8243	0.0121	0.0138	0.0179	0.023
	40.7412	0.0111	0.0189	0.0389	0.0542		21.846	0.00696	0.00947	0.015	0.0209		21.8532	0.0169	0.0182	0.0218	0.0258		21.8507	0.0122	0.0139	0.018	0.023
	40.794	0.011	0.0189	0.0391	0.0544		21.8724	0.00702	0.00954	0.0151	0.021		21.8796	0.0169	0.0183	0.0219	0.0259		21.877	0.0123	0.014	0.0181	0.0231
	40.8467	0.011	0.0189	0.0392	0.0547		21.8987	0.00708	0.0096	0.0151	0.021		21.9059	0.017	0.0183	0.0219	0.026		21.9034	0.0124	0.014	0.0181	0.0232
	40.8995	0.0109	0.0189	0.0394	0.0549		21.9251	0.00714	0.00967	0.0152	0.0211		21.9323	0.017	0.0183	0.022	0.026		21.9297	0.0125	0.0141	0.0182	0.0233
	40.9523	0.0108	0.019	0.0395	0.0552		21.9514	0.00719	0.00973	0.0153	0.0212		21.9586	0.017	0.0184	0.022	0.0261		21.9561	0.0125	0.0142	0.0183	0.0234
	41.005	0.0108	0.019	0.0396	0.0555		21.9778	0.00725	0.00979	0.0154	0.0213		21.985	0.0171	0.0184	0.0221	0.0262		21.9825	0.0126	0.0143	0.0184	0.0235
	41.0578	0.0107	0.0191	0.0396	0.0558		22.0041	0.0073	0.00985	0.0154	0.0214		22.0114	0.0171	0.0185	0.0221	0.0263		22.0088	0.0127	0.0144	0.0185	0.0236
	41.1106	0.0107	0.0193	0.0396	0.0561		22.0305	0.00735	0.00991	0.0155	0.0214		22.0377	0.0172	0.0185	0.0222	0.0264		22.0352	0.0128	0.0144	0.0186	0.0237
	41.1634	0.0107	0.0194	0.0397	0.0563		22.0568	0.00739	0.00996	0.0156	0.0215		22.0641	0.0172	0.0185	0.0223	0.0265		22.0615	0.0129	0.0145	0.0187	0.0237
	41.2161	0.0107	0.0196	0.0397	0.0566		22.0832	0.00743	0.01	0.0156	0.0216		22.0905	0.0172	0.0186	0.0224	0.0266		22.0879	0.0129	0.0146	0.0188	0.0238
	41.2689	0.0107	0.0198	0.0397	0.0568		22.1095	0.00747	0.01	0.0157	0.0216		22.1168	0.0173	0.0186	0.0224	0.0267		22.1142	0.013	0.0147	0.0189	0.0239
	41.3217	0.0107	0.02	0.0398	0.0571		22.1359	0.0075	0.0101	0.0157	0.0217		22.1432	0.0174	0.0187	0.0225	0.0268		22.1406	0.0131	0.0147	0.0189	0.024
	41.3745	0.0108	0.0202	0.0399	0.0573		22.1623	0.00753	0.0101	0.0158	0.0217		22.1695	0.0174	0.0188	0.0226	0.0269		22.167	0.0131	0.0148	0.019	0.024
	41.4272	0.0109	0.0203	0.04	0.0575		22.1886	0.00755	0.0102	0.0158	0.0218		22.1959	0.0175	0.0188	0.0227	0.027		22.1933	0.0132	0.0148	0.0191	0.0241
	41.48	0.0109	0.0205	0.0402	0.0577		22.215	0.00757	0.0102	0.0159	0.0219		22.2223	0.0175	0.0189	0.0228	0.0271		22.2197	0.0132	0.0149	0.0192	0.0242
	41.5328	0.011	0.0206	0.0404	0.0578		22.2413	0.00758	0.0102	0.0159	0.0219		22.2486	0.0176	0.0189	0.0229	0.0273		22.246	0.0133	0.0149	0.0192	0.0242
	41.5856	0.0111	0.0207	0.0406	0.058		22.2677	0.00759	0.0102	0.0159	0.0219		22.275	0.0177	0.019	0.023	0.0274		22.2724	0.0133	0.015	0.0193	0.0243
	41.6383	0.0112	0.0208	0.0409	0.0582		22.294	0.00759	0.0102	0.016	0.022		22.3013	0.0178	0.0191	0.0231	0.0275		22.2988	0.0134	0.015	0.0193	0.0244
	41.6911	0.0113	0.0209	0.0411	0.0583		22.3204	0.0076	0.0102	0.016	0.022		22.3277	0.0179	0.0192	0.0232	0.0276		22.3251	0.0134	0.0151	0.0194	0.0244
	41.7439	0.0114	0.0209	0.0414	0.0585		22.3467	0.00759	0.0102	0.016	0.0221		22.3541	0.018	0.0193	0.0233	0.0277		22.3515	0.0134	0.0151	0.0194	0.0245
	41.7966	0.0115	0.0209	0.0417	0.0587		22.3731	0.00759	0.0102	0.016	0.0221		22.3804	0.0181	0.0194	0.0234	0.0279		22.3778	0.0135	0.0151	0.0195	0.0245
	41.8494	0.0115	0.0209	0.042	0.0589		22.3994	0.00758	0.0102	0.016	0.0221		22.4068	0.0182	0.0195	0.0235	0.028		22.4042	0.0135	0.0152	0.0195	0.0246
	41.9022	0.0116	0.0209	0.0422	0.0591		22.4258	0.00757	0.0102	0.016	0.0222		22.4332	0.0183	0.0196	0.0236	0.0281		22.4306	0.0135	0.0152	0.0195	0.0246
	41.955	0.0116	0.0209	0.0425	0.0593		22.4521	0.00757	0.0102	0.016	0.0222		22.4595	0.0184	0.0197	0.0237	0.0282		22.4569	0.0135	0.0152	0.0196	0.0246
	42.0077	0.0117	0.0209	0.0426	0.0595		22.4785	0.00756	0.0102	0.016	0.0223		22.4859	0.0185	0.0198	0.0239	0.0283		22.4833	0.0136	0.0152	0.0196	0.0247
	42.0605	0.0117	0.0209	0.0428	0.0597		22.5048	0.00755	0.0102	0.0161	0.0223		22.5122	0.0186	0.0199	0.024	0.0285		22.5096	0.0136	0.0153	0.0196	0.0247
	42.1133	0.0117	0.0209	0.0428	0.06		22.5312	0.00754	0.0102	0.0161	0.0223		22.5386	0.0187	0.02	0.0241	0.0286		22.536	0.0136	0.0153	0.0196	0.0247
	42.1661	0.0117	0.021	0.0429	0.0602		22.5575	0.00753	0.0102	0.0161	0.0224		22.5649	0.0188	0.0201	0.0242	0.0287		22.5623	0.0136	0.0153	0.0197	0.0248
	42.2188	0.0117	0.021	0.0429	0.0604		22.5839	0.00752	0.0102	0.0161	0.0224		22.5913	0.0189	0.0202	0.0243	0.0288		22.5887	0.0136	0.0153	0.0197	0.0248
	42.2716	0.0117	0.0211	0.0428	0.0607		22.6102	0.00752	0.0102	0.0161	0.0225		22.6177	0.0191	0.0204	0.0245	0.0289		22.6151	0.0136	0.0153	0.0197	0.0248
	42.3244	0.0117	0.0212	0.0428	0.0609		22.6366	0.00752	0.0102	0.0161	0.0225		22.644	0.0192	0.0205	0.0246	0.029		22.6414	0.0136	0.0153	0.0197	0.0249
	42.3772	0.0117	0.0212	0.0427	0.0611		22.6629	0.00752	0.0103	0.0162	0.0226		22.6704	0.0193	0.0206	0.0247	0.0291		22.6678	0.0136	0.0154	0.0197	0.0249
	42.4299	0.0118	0.0213	0.0426	0.0612		22.6893	0.00752	0.0103	0.0162	0.0226		22.6968	0.0194	0.0207	0.0248	0.0292		22.6941	0.0137	0.0154	0.0198	0.0249
	42.4827	0.0118	0.0214	0.0425	0.0614		22.7157	0.00753	0.0103	0.0162	0.0227		22.7231	0.0195	0.0209	0.0249	0.0293		22.7205	0.0137	0.0154	0.0198	0.025
	42.5355	0.0119	0.0215	0.0424	0.0615		22.742	0.00753	0.0103	0.0163	0.0228		22.7495	0.0197	0.021	0.0251	0.0294		22.7468	0.0137	0.0154	0.0198	0.025
	42.5883	0.0119	0.0216	0.0424	0.0616		22.7684	0.00755	0.0103	0.0163	0.0228		22.7758	0.0198	0.0211	0.0252	0.0295		22.7732	0.0137	0.0154	0.0198	0.025
	42.641	0.012	0.0216	0.0423	0.0616		22.7947	0.00756	0.0104	0.0164	0.0229		22.8022	0.0199	0.0212	0.0253	0.0296		22.7996	0.0137	0.0155	0.0198	0.0251
	42.6938	0.0121	0.0216	0.0424	0.0616		22.8211	0.00758	0.0104	0.0164	0.0229		22.8286	0.02	0.0214	0.0254	0.0297		22.8259	0.0137	0.0155	0.0199	0.0251
	42.7466	0.0122	0.0216	0.0424	0.0616		22.8474	0.0076	0.0104	0.0165	0.023		22.8549	0.0201	0.0215	0.0255	0.0298		22.8523	0.0138	0.0155	0.0199	0.0251
	42.7993	0.0122	0.0216	0.0425	0.0616		22.8738	0.00762	0.0105	0.0165	0.0231		22.8813	0.0202	0.0216	0.0256	0.0299		22.8786	0.0138	0.0155	0.0199	0.0252
	42.8521	0.0123	0.0215	0.0427	0.0615		22.9001	0.00764	0.0105	0.0166	0.0232		22.9076	0.0202	0.0217	0.0257	0.03		22.905	0.0138	0.0156	0.02	0.0252
	42.9049	0.0124	0.0215	0.0428	0.0615		22.9265	0.00767	0.0105	0.0167	0.0232		22.934	0.0203	0.0218	0.0258	0.0301		22.9313	0.0138	0.0156	0.02	0.0253
	42.9577	0.0124	0.0214	0.043	0.0614		22.9528	0.00769	0.0106	0.0167	0.0233		22.9604	0.0204	0.0219	0.0259	0.0302		22.9577	0.0139	0.0156	0.0201	0.0253
	43.0104	0.0124	0.0213	0.0432	0.0614		22.9792	0.00772	0.0106	0.0168	0.0234		22.9867	0.0205	0.0219	0.026	0.0303		22.9841	0.0139	0.0157	0.0201	0.0254
	43.0632	0.0124	0.0212	0.0433	0.0613		23.0055	0.00775	0.0107	0.0169	0.0234		23.0131	0.0205	0.022	0.0261	0.0304		23.0104	0.0139	0.0157	0.0202	0.0255
	43.116	0.0124	0.0211	0.0435	0.0613		23.0319	0.00778	0.0107	0.0169	0.0235		23.0394	0.0206	0.0221	0.0261	0.0305		23.0368	0.0139	0.0158	0.0202	0.0255
	43.1688	0.0124	0.0211	0.0437	0.0614		23.0582	0.0078	0.0108	0.017	0.0236		23.0658	0.0206	0.0221	0.0262	0.0306		23.0631	0.014	0.0158	0.0203	0.0256
	43.2215	0.0123	0.021	0.0438	0.0614		23.0846	0.00783	0.0108	0.017	0.0236		23.0922	0.0207	0.0222	0.0263	0.0306		23.0895	0.014	0.0159	0.0203	0.0257
	43.2743	0.0123	0.021	0.0439	0.0615		23.1109	0.00785	0.0109	0.0171	0.0237		23.1185	0.0207	0.0223	0.0263	0.0307		23.1158	0.0141	0.0159	0.0204	0.0258
	43.3271	0.0122	0.0211	0.0439	0.0616		23.1373	0.00787	0.0109	0.0171	0.0237		23.1449	0.0208	0.0223	0.0264	0.0308		23.1422	0.0141	0.0159	0.0205	0.0258
	43.3799	0.0122	0.0211	0.044	0.0618		23.1636	0.0079	0.0109	0.0172	0.0238		23.1713	0.0208	0.0223	0.0265	0.0309		23.1686	0.0142	0.016	0.0205	0.0259
	43.4326	0.0121	0.0212	0.044	0.0619		23.19	0.00791	0.011	0.0172	0.0238		23.1976	0.0209	0.0224	0.0265	0.031		23.1949	0.0142	0.0161	0.0206	0.026
	43.4854	0.0121	0.0213	0.044	0.0621		23.2163	0.00793	0.011	0.0173	0.0239		23.224	0.0209	0.0224	0.0266	0.0311		23.2213	0.0143	0.0161	0.0207	0.0261
	43.5382	0.012	0.0215	0.0439	0.0623		23.2427	0.00794	0.011	0.0173	0.0239		23.2503	0.0209	0.0225	0.0266	0.0312		23.2476	0.0143	0.0162	0.0207	0.0262
	43.5909	0.012	0.0217	0.0439	0.0625		23.269	0.00795	0.0111	0.0173	0.0239		23.2767	0.021	0.0225	0.0266	0.0313		23.274	0.0144	0.0162	0.0208	0.0263
	43.6437	0.012	0.0218	0.0439	0.0627		23.2954	0.00796	0.0111	0.0174	0.024		23.3031	0.021	0.0225	0.0267	0.0313		23.3004	0.0144	0.0163	0.0209	0.0264
	43.6965	0.012	0.022	0.0439	0.0628		23.3218	0.00796	0.0111	0.0174	0.024		23.3294	0.021	0.0226	0.0267	0.0314		23.3267	0.0145	0.0163	0.021	0.0265
	43.7493	0.012	0.0222	0.0439	0.063		23.3481	0.00796	0.0111	0.0174	0.024		23.3558	0.0211	0.0226	0.0268	0.0315		23.3531	0.0145	0.0164	0.0211	0.0266
	43.8021	0.0121	0.0223	0.0439	0.0632		23.3744	0.00796	0.0111	0.0174	0.0241		23.3821	0.0211	0.0227	0.0268	0.0316		23.3794	0.0146	0.0165	0.0212	0.0267
	43.8548	0.0121	0.0225	0.044	0.0633		23.4008	0.00796	0.0111	0.0174	0.0241		23.4085	0.0211	0.0227	0.0269	0.0317		23.4058	0.0146	0.0165	0.0212	0.0269
	43.9076	0.0122	0.0226	0.0441	0.0634		23.4272	0.00795	0.0111	0.0174	0.0241		23.4349	0.0212	0.0227	0.0269	0.0318		23.4321	0.0147	0.0166	0.0213	0.027
	43.9604	0.0123	0.0226	0.0443	0.0635		23.4535	0.00794	0.0111	0.0174	0.0241		23.4612	0.0212	0.0228	0.027	0.0319		23.4585	0.0148	0.0167	0.0214	0.0271
	44.0131	0.0123	0.0227	0.0445	0.0636		23.4799	0.00794	0.0111	0.0174	0.0241		23.4876	0.0213	0.0228	0.0271	0.032		23.4849	0.0148	0.0167	0.0215	0.0272
	44.0659	0.0124	0.0227	0.0447	0.0637		23.5062	0.00793	0.0111	0.0174	0.0242		23.5139	0.0213	0.0229	0.0271	0.032		23.5112	0.0149	0.0168	0.0216	0.0273
	44.1187	0.0125	0.0227	0.045	0.0638		23.5326	0.00792	0.0111	0.0174	0.0242		23.5403	0.0214	0.023	0.0272	0.0321		23.5376	0.015	0.0169	0.0217	0.0274
	44.1715	0.0125	0.0226	0.0452	0.0639		23.5589	0.00792	0.0111	0.0174	0.0242		23.5667	0.0215	0.023	0.0273	0.0322		23.5639	0.015	0.017	0.0218	0.0275
	44.2242	0.0125	0.0226	0.0455	0.064		23.5853	0.00791	0.0111	0.0174	0.0242		23.593	0.0215	0.0231	0.0273	0.0323		23.5903	0.0151	0.017	0.0219	0.0276
	44.277	0.0126	0.0225	0.0458	0.0641		23.6116	0.00791	0.0111	0.0174	0.0243		23.6194	0.0216	0.0232	0.0274	0.0324		23.6166	0.0151	0.0171	0.0219	0.0278
	44.3298	0.0126	0.0225	0.0461	0.0643		23.638	0.00791	0.0111	0.0174	0.0243		23.6457	0.0217	0.0232	0.0275	0.0325		23.643	0.0152	0.0172	0.022	0.0279
	44.3826	0.0126	0.0225	0.0463	0.0644		23.6643	0.00792	0.0111	0.0174	0.0244		23.6721	0.0217	0.0233	0.0276	0.0326		23.6694	0.0153	0.0173	0.0221	0.028
	44.4353	0.0125	0.0225	0.0466	0.0646		23.6907	0.00792	0.0111	0.0175	0.0244		23.6985	0.0218	0.0234	0.0277	0.0327		23.6957	0.0154	0.0173	0.0222	0.0281
	44.4881	0.0125	0.0225	0.0468	0.0648		23.717	0.00793	0.0112	0.0175	0.0245		23.7248	0.0219	0.0235	0.0278	0.0328		23.7221	0.0154	0.0174	0.0223	0.0282
	44.5409	0.0125	0.0226	0.047	0.0651		23.7434	0.00795	0.0112	0.0175	0.0245		23.7512	0.022	0.0236	0.0279	0.0328		23.7484	0.0155	0.0175	0.0224	0.0283
	44.5936	0.0125	0.0227	0.0471	0.0653		23.7697	0.00796	0.0112	0.0175	0.0246		23.7776	0.022	0.0236	0.028	0.0329		23.7748	0.0156	0.0176	0.0225	0.0284
	44.6464	0.0125	0.0229	0.0473	0.0656		23.7961	0.00799	0.0112	0.0176	0.0246		23.8039	0.0221	0.0237	0.0281	0.033		23.8011	0.0156	0.0176	0.0225	0.0285
	44.6992	0.0125	0.0231	0.0474	0.0659		23.8224	0.00801	0.0113	0.0176	0.0247		23.8303	0.0222	0.0238	0.0282	0.0331		23.8275	0.0157	0.0177	0.0226	0.0286
	44.752	0.0125	0.0233	0.0474	0.0662		23.8488	0.00804	0.0113	0.0177	0.0248		23.8566	0.0223	0.0239	0.0283	0.0332		23.8539	0.0158	0.0178	0.0227	0.0287
	44.8047	0.0126	0.0236	0.0475	0.0666		23.8752	0.00808	0.0113	0.0177	0.0249		23.883	0.0223	0.024	0.0284	0.0333		23.8802	0.0158	0.0179	0.0228	0.0288
	44.8575	0.0127	0.0238	0.0476	0.0669		23.9015	0.00812	0.0114	0.0178	0.025		23.9094	0.0224	0.0241	0.0285	0.0334		23.9066	0.0159	0.018	0.0229	0.0289
	44.9103	0.0128	0.0241	0.0477	0.0672		23.9278	0.00816	0.0114	0.0179	0.0251		23.9357	0.0225	0.0242	0.0286	0.0334		23.9329	0.016	0.018	0.023	0.029
	44.9631	0.0129	0.0244	0.0478	0.0674		23.9542	0.00821	0.0115	0.018	0.0252		23.9621	0.0225	0.0242	0.0287	0.0335		23.9593	0.016	0.0181	0.0231	0.0291
							23.9806	0.00826	0.0115	0.018	0.0253		23.9884	0.0226	0.0243	0.0288	0.0336		23.9857	0.0161	0.0182	0.0231	0.0292
							24.0069	0.00831	0.0116	0.0181	0.0254		24.0148	0.0227	0.0244	0.0289	0.0337		24.012	0.0162	0.0183	0.0232	0.0293
							24.0333	0.00836	0.0116	0.0182	0.0255		24.0412	0.0227	0.0244	0.029	0.0337		24.0384	0.0162	0.0184	0.0233	0.0294
							24.0596	0.00842	0.0117	0.0183	0.0256		24.0675	0.0228	0.0245	0.0291	0.0338		24.0647	0.0163	0.0184	0.0234	0.0295
							24.086	0.00848	0.0118	0.0184	0.0257		24.0939	0.0228	0.0246	0.0292	0.0339		24.0911	0.0164	0.0185	0.0235	0.0296
							24.1123	0.00853	0.0118	0.0185	0.0258		24.1202	0.0229	0.0246	0.0292	0.034		24.1175	0.0164	0.0186	0.0236	0.0297
							24.1387	0.00859	0.0119	0.0186	0.0259		24.1466	0.0229	0.0247	0.0293	0.034		24.1438	0.0165	0.0187	0.0237	0.0298
							24.165	0.00865	0.0119	0.0187	0.026		24.173	0.023	0.0247	0.0294	0.0341		24.1702	0.0166	0.0187	0.0238	0.0299
							24.1914	0.00871	0.012	0.0188	0.0261		24.1993	0.023	0.0248	0.0294	0.0342		24.1965	0.0166	0.0188	0.0238	0.03
							24.2177	0.00877	0.0121	0.0189	0.0262		24.2257	0.0231	0.0248	0.0295	0.0342		24.2229	0.0167	0.0189	0.0239	0.0301
							24.2441	0.00882	0.0121	0.019	0.0263		24.2521	0.0231	0.0249	0.0295	0.0343		24.2492	0.0168	0.019	0.024	0.0302
							24.2704	0.00887	0.0122	0.0191	0.0264		24.2784	0.0232	0.0249	0.0296	0.0344		24.2756	0.0168	0.019	0.0241	0.0303
							24.2968	0.00892	0.0122	0.0191	0.0265		24.3048	0.0232	0.025	0.0296	0.0344		24.302	0.0169	0.0191	0.0242	0.0304
							24.3231	0.00897	0.0123	0.0192	0.0265		24.3311	0.0233	0.025	0.0297	0.0345		24.3283	0.017	0.0192	0.0243	0.0305
							24.3495	0.00902	0.0123	0.0193	0.0266		24.3575	0.0233	0.0251	0.0297	0.0346		24.3547	0.0171	0.0193	0.0244	0.0306
							24.3758	0.00906	0.0124	0.0193	0.0267		24.3838	0.0234	0.0251	0.0297	0.0346		24.381	0.0171	0.0193	0.0245	0.0307
							24.4022	0.00909	0.0124	0.0194	0.0268		24.4102	0.0235	0.0252	0.0298	0.0347		24.4074	0.0172	0.0194	0.0246	0.0308
							24.4285	0.00913	0.0125	0.0194	0.0268		24.4366	0.0235	0.0252	0.0298	0.0348		24.4337	0.0173	0.0195	0.0247	0.0309
							24.4549	0.00916	0.0125	0.0195	0.0269		24.4629	0.0236	0.0253	0.0298	0.0348		24.4601	0.0174	0.0196	0.0248	0.031
							24.4812	0.00918	0.0125	0.0195	0.0269		24.4893	0.0237	0.0253	0.0299	0.0349		24.4865	0.0174	0.0197	0.0248	0.0311
							24.5076	0.00921	0.0125	0.0195	0.0269		24.5157	0.0237	0.0254	0.0299	0.035		24.5128	0.0175	0.0197	0.0249	0.0312
							24.534	0.00923	0.0126	0.0196	0.027		24.542	0.0238	0.0255	0.03	0.0351		24.5392	0.0176	0.0198	0.025	0.0313
							24.5603	0.00924	0.0126	0.0196	0.027		24.5684	0.0239	0.0255	0.03	0.0352		24.5655	0.0177	0.0199	0.0251	0.0314
							24.5867	0.00926	0.0126	0.0196	0.027		24.5947	0.024	0.0256	0.0301	0.0353		24.5919	0.0178	0.02	0.0252	0.0315
							24.613	0.00927	0.0126	0.0196	0.0271		24.6211	0.0241	0.0257	0.0301	0.0354		24.6182	0.0179	0.0201	0.0253	0.0316
							24.6394	0.00927	0.0126	0.0196	0.0271		24.6475	0.0242	0.0258	0.0302	0.0355		24.6446	0.018	0.0201	0.0254	0.0317
							24.6657	0.00928	0.0126	0.0196	0.0271		24.6738	0.0243	0.0259	0.0303	0.0356		24.671	0.018	0.0202	0.0255	0.0318
							24.6921	0.00929	0.0126	0.0196	0.0271		24.7002	0.0244	0.026	0.0304	0.0357		24.6973	0.0181	0.0203	0.0256	0.0319
							24.7184	0.00929	0.0126	0.0196	0.0272		24.7265	0.0245	0.0261	0.0305	0.0358		24.7237	0.0182	0.0204	0.0256	0.032
							24.7448	0.0093	0.0126	0.0196	0.0272		24.7529	0.0246	0.0262	0.0306	0.036		24.75	0.0183	0.0205	0.0257	0.0321
							24.7711	0.00931	0.0126	0.0196	0.0272		24.7793	0.0247	0.0263	0.0307	0.0361		24.7764	0.0184	0.0206	0.0258	0.0322
							24.7975	0.00931	0.0127	0.0196	0.0272		24.8056	0.0248	0.0264	0.0308	0.0362		24.8027	0.0185	0.0207	0.0259	0.0323
							24.8238	0.00932	0.0127	0.0196	0.0273		24.832	0.025	0.0265	0.0309	0.0364		24.8291	0.0186	0.0208	0.026	0.0324
							24.8502	0.00933	0.0127	0.0196	0.0273		24.8584	0.0251	0.0267	0.031	0.0365		24.8555	0.0187	0.0208	0.0261	0.0325
							24.8765	0.00935	0.0127	0.0196	0.0273		24.8847	0.0252	0.0268	0.0311	0.0367		24.8818	0.0188	0.0209	0.0262	0.0326
							24.9029	0.00936	0.0127	0.0196	0.0274		24.9111	0.0253	0.0269	0.0313	0.0368		24.9082	0.0189	0.021	0.0262	0.0327
							24.9292	0.00938	0.0127	0.0196	0.0274		24.9374	0.0254	0.0271	0.0314	0.037		24.9345	0.019	0.0211	0.0263	0.0328
							24.9556	0.0094	0.0128	0.0197	0.0275		24.9638	0.0256	0.0272	0.0316	0.0372		24.9609	0.0191	0.0212	0.0264	0.0328
							24.9819	0.00943	0.0128	0.0197	0.0275		24.9902	0.0257	0.0273	0.0317	0.0373		24.9873	0.0192	0.0213	0.0265	0.0329
							25.0083	0.00945	0.0128	0.0197	0.0276		25.0165	0.0258	0.0274	0.0319	0.0375		25.0136	0.0193	0.0214	0.0266	0.033
							25.0346	0.00949	0.0129	0.0198	0.0277		25.0429	0.0259	0.0275	0.032	0.0376		25.04	0.0194	0.0214	0.0266	0.0331
							25.061	0.00952	0.0129	0.0198	0.0278		25.0692	0.026	0.0277	0.0322	0.0378		25.0663	0.0194	0.0215	0.0267	0.0332
							25.0874	0.00956	0.0129	0.0199	0.0278		25.0956	0.0261	0.0278	0.0323	0.0379		25.0927	0.0195	0.0216	0.0268	0.0332
							25.1137	0.0096	0.013	0.02	0.0279		25.122	0.0262	0.0279	0.0325	0.0381		25.1191	0.0196	0.0216	0.0269	0.0333
							25.14	0.00964	0.013	0.02	0.028		25.1483	0.0263	0.028	0.0326	0.0382		25.1454	0.0196	0.0217	0.0269	0.0334
							25.1664	0.00969	0.0131	0.0201	0.0281		25.1747	0.0264	0.0281	0.0327	0.0383		25.1718	0.0197	0.0218	0.027	0.0335
							25.1928	0.00974	0.0131	0.0202	0.0282		25.201	0.0265	0.0281	0.0329	0.0384		25.1981	0.0198	0.0218	0.0271	0.0335
							25.2191	0.00979	0.0132	0.0203	0.0283		25.2274	0.0266	0.0282	0.033	0.0386		25.2245	0.0198	0.0219	0.0272	0.0336
							25.2455	0.00984	0.0132	0.0203	0.0284		25.2538	0.0266	0.0283	0.0331	0.0387		25.2508	0.0198	0.0219	0.0272	0.0337
							25.2718	0.00989	0.0133	0.0204	0.0285		25.2801	0.0267	0.0284	0.0332	0.0388		25.2772	0.0199	0.022	0.0273	0.0337
							25.2982	0.00994	0.0134	0.0205	0.0286		25.3065	0.0267	0.0284	0.0333	0.0389		25.3036	0.0199	0.022	0.0273	0.0338
							25.3245	0.00999	0.0134	0.0206	0.0287		25.3329	0.0268	0.0285	0.0334	0.0389		25.3299	0.0199	0.022	0.0274	0.0339
							25.3509	0.01	0.0135	0.0207	0.0288		25.3592	0.0268	0.0285	0.0335	0.039		25.3563	0.0199	0.0221	0.0275	0.0339
							25.3772	0.0101	0.0135	0.0208	0.0289		25.3856	0.0269	0.0286	0.0336	0.0391		25.3826	0.0199	0.0221	0.0275	0.034
							25.4036	0.0101	0.0136	0.0209	0.029		25.4119	0.0269	0.0286	0.0337	0.0391		25.409	0.0199	0.0221	0.0276	0.034
							25.4299	0.0102	0.0136	0.021	0.0291		25.4383	0.0269	0.0287	0.0337	0.0392		25.4353	0.02	0.0221	0.0276	0.0341
							25.4563	0.0102	0.0137	0.021	0.0292		25.4646	0.027	0.0287	0.0338	0.0392		25.4617	0.02	0.0222	0.0277	0.0342
							25.4826	0.0102	0.0137	0.0211	0.0293		25.491	0.027	0.0287	0.0339	0.0393		25.4881	0.02	0.0222	0.0277	0.0342
							25.509	0.0103	0.0138	0.0212	0.0294		25.5174	0.027	0.0288	0.0339	0.0393		25.5144	0.0199	0.0222	0.0278	0.0343
							25.5353	0.0103	0.0138	0.0213	0.0294		25.5437	0.027	0.0288	0.034	0.0394		25.5408	0.0199	0.0222	0.0278	0.0344
							25.5617	0.0103	0.0138	0.0213	0.0295		25.5701	0.0271	0.0288	0.034	0.0394		25.5671	0.0199	0.0222	0.0279	0.0344
							25.588	0.0103	0.0139	0.0214	0.0296		25.5965	0.0271	0.0289	0.0341	0.0395		25.5935	0.0199	0.0223	0.0279	0.0345
							25.6144	0.0104	0.0139	0.0214	0.0297		25.6228	0.0271	0.0289	0.0341	0.0395		25.6198	0.0199	0.0223	0.028	0.0346
							25.6408	0.0104	0.0139	0.0215	0.0297		25.6492	0.0271	0.0289	0.0342	0.0395		25.6462	0.0199	0.0223	0.028	0.0346
							25.6671	0.0104	0.0139	0.0215	0.0298		25.6755	0.0271	0.029	0.0342	0.0396		25.6726	0.0199	0.0223	0.0281	0.0347
							25.6934	0.0104	0.0139	0.0216	0.0298		25.7019	0.0272	0.029	0.0342	0.0396		25.6989	0.0199	0.0223	0.0281	0.0348
							25.7198	0.0104	0.014	0.0216	0.0299		25.7283	0.0272	0.029	0.0343	0.0397		25.7253	0.0199	0.0224	0.0282	0.0348
							25.7462	0.0104	0.014	0.0216	0.0299		25.7546	0.0272	0.0291	0.0343	0.0397		25.7516	0.02	0.0224	0.0282	0.0349
							25.7725	0.0104	0.014	0.0217	0.03		25.781	0.0272	0.0291	0.0344	0.0398		25.778	0.02	0.0224	0.0283	0.035
							25.7989	0.0104	0.014	0.0217	0.03		25.8073	0.0273	0.0292	0.0345	0.0398		25.8043	0.02	0.0224	0.0283	0.0351
							25.8252	0.0104	0.014	0.0217	0.03		25.8337	0.0273	0.0292	0.0345	0.0399		25.8307	0.02	0.0225	0.0284	0.0351
							25.8516	0.0104	0.014	0.0217	0.0301		25.8601	0.0273	0.0293	0.0346	0.04		25.8571	0.0201	0.0225	0.0284	0.0352
							25.8779	0.0104	0.014	0.0218	0.0301		25.8864	0.0274	0.0293	0.0347	0.04		25.8834	0.0201	0.0226	0.0285	0.0353
							25.9043	0.0104	0.014	0.0218	0.0302		25.9128	0.0274	0.0294	0.0347	0.0401		25.9098	0.0201	0.0226	0.0285	0.0354
							25.9306	0.0104	0.0141	0.0218	0.0302		25.9392	0.0275	0.0295	0.0348	0.0402		25.9361	0.0202	0.0227	0.0286	0.0355
							25.957	0.0103	0.0141	0.0218	0.0302		25.9655	0.0275	0.0295	0.0349	0.0403		25.9625	0.0202	0.0227	0.0286	0.0356
							25.9833	0.0103	0.0141	0.0219	0.0303		25.9919	0.0276	0.0296	0.035	0.0404		25.9889	0.0203	0.0228	0.0287	0.0357
							26.0097	0.0103	0.0141	0.0219	0.0303		26.0182	0.0276	0.0297	0.0351	0.0405		26.0152	0.0204	0.0229	0.0288	0.0357
							26.036	0.0104	0.0141	0.0219	0.0304		26.0446	0.0277	0.0297	0.0352	0.0407		26.0416	0.0204	0.0229	0.0288	0.0358
							26.0624	0.0104	0.0142	0.022	0.0305		26.0709	0.0277	0.0298	0.0353	0.0408		26.0679	0.0205	0.023	0.0289	0.0359
							26.0887	0.0104	0.0142	0.022	0.0305		26.0973	0.0278	0.0299	0.0354	0.0409		26.0943	0.0206	0.0231	0.029	0.036
							26.1151	0.0104	0.0142	0.0221	0.0306		26.1237	0.0279	0.03	0.0355	0.041		26.1207	0.0207	0.0232	0.029	0.0361
							26.1414	0.0104	0.0143	0.0221	0.0306		26.15	0.0279	0.03	0.0356	0.0411		26.147	0.0208	0.0232	0.0291	0.0362
							26.1678	0.0104	0.0143	0.0222	0.0307		26.1764	0.028	0.0301	0.0357	0.0413		26.1734	0.0208	0.0233	0.0292	0.0363
							26.1941	0.0104	0.0143	0.0222	0.0308		26.2028	0.0281	0.0302	0.0358	0.0414		26.1997	0.0209	0.0234	0.0293	0.0364
							26.2205	0.0105	0.0144	0.0223	0.0309		26.2291	0.0282	0.0303	0.0359	0.0415		26.2261	0.021	0.0235	0.0294	0.0365
							26.2468	0.0105	0.0144	0.0223	0.0309		26.2555	0.0283	0.0304	0.036	0.0417		26.2524	0.0211	0.0236	0.0294	0.0366
							26.2732	0.0105	0.0145	0.0224	0.031		26.2818	0.0283	0.0305	0.0361	0.0418		26.2788	0.0212	0.0237	0.0295	0.0367
							26.2995	0.0106	0.0145	0.0225	0.0311		26.3082	0.0284	0.0305	0.0362	0.0419		26.3052	0.0213	0.0237	0.0296	0.0368
							26.3259	0.0106	0.0146	0.0225	0.0312		26.3346	0.0285	0.0306	0.0363	0.0421		26.3315	0.0214	0.0238	0.0297	0.0369
							26.3523	0.0107	0.0147	0.0226	0.0313		26.3609	0.0286	0.0307	0.0364	0.0422		26.3579	0.0215	0.0239	0.0298	0.037
							26.3786	0.0107	0.0147	0.0227	0.0314		26.3873	0.0287	0.0308	0.0365	0.0423		26.3842	0.0216	0.024	0.0299	0.037
							26.405	0.0108	0.0148	0.0228	0.0314		26.4137	0.0288	0.0309	0.0366	0.0425		26.4106	0.0217	0.0241	0.0299	0.0371
							26.4313	0.0108	0.0148	0.0228	0.0315		26.44	0.0289	0.031	0.0367	0.0426		26.4369	0.0218	0.0242	0.03	0.0372
							26.4577	0.0109	0.0149	0.0229	0.0316		26.4664	0.029	0.0311	0.0368	0.0427		26.4633	0.0218	0.0242	0.0301	0.0373
							26.484	0.0109	0.0149	0.023	0.0317		26.4927	0.0291	0.0312	0.0369	0.0428		26.4897	0.0219	0.0243	0.0302	0.0374
							26.5104	0.0109	0.015	0.0231	0.0318		26.5191	0.0292	0.0313	0.0369	0.043		26.516	0.022	0.0244	0.0303	0.0375
							26.5367	0.011	0.015	0.0231	0.0319		26.5454	0.0293	0.0314	0.037	0.0431		26.5424	0.0221	0.0244	0.0303	0.0376
							26.5631	0.011	0.0151	0.0232	0.032		26.5718	0.0294	0.0315	0.0371	0.0432		26.5687	0.0221	0.0245	0.0304	0.0376
							26.5894	0.0111	0.0151	0.0233	0.032		26.5982	0.0295	0.0316	0.0372	0.0433		26.5951	0.0222	0.0246	0.0305	0.0377
							26.6158	0.0111	0.0152	0.0233	0.0321		26.6245	0.0296	0.0317	0.0373	0.0434		26.6214	0.0222	0.0246	0.0306	0.0378
							26.6421	0.0112	0.0152	0.0234	0.0322		26.6509	0.0297	0.0318	0.0374	0.0435		26.6478	0.0223	0.0247	0.0307	0.0379
							26.6685	0.0112	0.0153	0.0234	0.0323		26.6773	0.0298	0.0319	0.0375	0.0436		26.6742	0.0223	0.0247	0.0307	0.0379
							26.6948	0.0113	0.0153	0.0235	0.0323		26.7036	0.0299	0.0321	0.0376	0.0437		26.7005	0.0224	0.0248	0.0308	0.038
							26.7212	0.0113	0.0153	0.0235	0.0324		26.73	0.03	0.0322	0.0377	0.0439		26.7269	0.0224	0.0248	0.0309	0.0381
							26.7475	0.0113	0.0154	0.0236	0.0325		26.7563	0.0301	0.0323	0.0378	0.044		26.7532	0.0225	0.0249	0.0309	0.0381
							26.7739	0.0113	0.0154	0.0236	0.0325		26.7827	0.0302	0.0324	0.0379	0.0441		26.7796	0.0225	0.0249	0.031	0.0382
							26.8002	0.0114	0.0154	0.0236	0.0326		26.8091	0.0303	0.0325	0.038	0.0442		26.8059	0.0225	0.025	0.0311	0.0383
							26.8266	0.0114	0.0154	0.0237	0.0326		26.8354	0.0304	0.0327	0.0381	0.0443		26.8323	0.0226	0.025	0.0311	0.0383
							26.8529	0.0114	0.0154	0.0237	0.0327		26.8618	0.0305	0.0328	0.0383	0.0445		26.8587	0.0226	0.0251	0.0312	0.0384
							26.8793	0.0114	0.0154	0.0237	0.0327		26.8881	0.0306	0.0329	0.0384	0.0446		26.885	0.0226	0.0251	0.0313	0.0385
							26.9057	0.0114	0.0154	0.0237	0.0328		26.9145	0.0308	0.033	0.0385	0.0447		26.9114	0.0227	0.0251	0.0313	0.0385
							26.932	0.0114	0.0154	0.0238	0.0328		26.9409	0.0309	0.0331	0.0387	0.0448		26.9377	0.0227	0.0252	0.0314	0.0386
							26.9584	0.0114	0.0155	0.0238	0.0329		26.9672	0.031	0.0333	0.0388	0.045		26.9641	0.0227	0.0252	0.0314	0.0387
							26.9847	0.0114	0.0155	0.0238	0.0329		26.9936	0.0311	0.0334	0.0389	0.0451		26.9905	0.0228	0.0253	0.0315	0.0387
							27.0111	0.0114	0.0155	0.0238	0.033		27.02	0.0312	0.0335	0.0391	0.0453		27.0168	0.0228	0.0253	0.0316	0.0388
							27.0374	0.0114	0.0155	0.0238	0.033		27.0463	0.0313	0.0336	0.0392	0.0454		27.0432	0.0228	0.0254	0.0316	0.0389
							27.0638	0.0114	0.0155	0.0239	0.0331		27.0727	0.0314	0.0337	0.0394	0.0456		27.0695	0.0229	0.0254	0.0317	0.039
							27.0901	0.0114	0.0155	0.0239	0.0331		27.099	0.0314	0.0339	0.0396	0.0457		27.0959	0.0229	0.0255	0.0318	0.039
							27.1165	0.0114	0.0155	0.0239	0.0332		27.1254	0.0315	0.034	0.0397	0.0459		27.1223	0.0229	0.0255	0.0318	0.0391
							27.1428	0.0114	0.0155	0.024	0.0333		27.1517	0.0316	0.0341	0.0399	0.046		27.1486	0.023	0.0256	0.0319	0.0392
							27.1692	0.0114	0.0155	0.024	0.0333		27.1781	0.0317	0.0342	0.04	0.0462		27.175	0.023	0.0256	0.032	0.0393
							27.1955	0.0114	0.0156	0.024	0.0334		27.2045	0.0318	0.0343	0.0402	0.0463		27.2013	0.0231	0.0257	0.0321	0.0394
							27.2219	0.0114	0.0156	0.0241	0.0335		27.2308	0.0319	0.0344	0.0404	0.0465		27.2277	0.0231	0.0258	0.0321	0.0395
							27.2482	0.0115	0.0156	0.0241	0.0335		27.2572	0.032	0.0345	0.0405	0.0467		27.254	0.0232	0.0258	0.0322	0.0396
							27.2746	0.0115	0.0156	0.0242	0.0336		27.2836	0.0321	0.0346	0.0407	0.0468		27.2804	0.0232	0.0259	0.0323	0.0397
							27.3009	0.0115	0.0157	0.0242	0.0337		27.3099	0.0322	0.0347	0.0408	0.047		27.3068	0.0233	0.026	0.0324	0.0398
							27.3273	0.0115	0.0157	0.0243	0.0338		27.3363	0.0323	0.0348	0.041	0.0471		27.3331	0.0233	0.0261	0.0325	0.0399
							27.3536	0.0115	0.0158	0.0244	0.0339		27.3626	0.0324	0.0348	0.0411	0.0473		27.3595	0.0234	0.0261	0.0325	0.04
							27.38	0.0116	0.0158	0.0244	0.034		27.389	0.0325	0.0349	0.0412	0.0474		27.3858	0.0235	0.0262	0.0326	0.0401
							27.4063	0.0116	0.0159	0.0245	0.0341		27.4154	0.0325	0.035	0.0414	0.0476		27.4122	0.0235	0.0263	0.0327	0.0402
							27.4327	0.0116	0.0159	0.0246	0.0342		27.4417	0.0326	0.0351	0.0415	0.0477		27.4385	0.0236	0.0264	0.0328	0.0404
							27.4591	0.0117	0.016	0.0247	0.0343		27.4681	0.0327	0.0352	0.0416	0.0478		27.4649	0.0237	0.0264	0.0329	0.0405
							27.4854	0.0117	0.016	0.0248	0.0344		27.4944	0.0328	0.0353	0.0417	0.048		27.4913	0.0238	0.0265	0.033	0.0406
							27.5118	0.0118	0.0161	0.0249	0.0345		27.5208	0.0329	0.0354	0.0418	0.0481		27.5176	0.0238	0.0266	0.0331	0.0407
							27.5381	0.0118	0.0162	0.0249	0.0346		27.5472	0.033	0.0354	0.0419	0.0482		27.544	0.0239	0.0267	0.0332	0.0408
							27.5645	0.0119	0.0162	0.025	0.0347		27.5735	0.0331	0.0355	0.042	0.0484		27.5703	0.024	0.0268	0.0333	0.041
							27.5908	0.0119	0.0163	0.0251	0.0348		27.5999	0.0332	0.0356	0.0421	0.0485		27.5967	0.0241	0.0269	0.0334	0.0411
							27.6172	0.012	0.0164	0.0252	0.0348		27.6262	0.0333	0.0357	0.0422	0.0486		27.623	0.0241	0.0269	0.0335	0.0412
							27.6435	0.0121	0.0164	0.0253	0.0349		27.6526	0.0335	0.0358	0.0423	0.0488		27.6494	0.0242	0.027	0.0336	0.0413
							27.6699	0.0121	0.0165	0.0254	0.035		27.679	0.0336	0.0359	0.0424	0.0489		27.6758	0.0243	0.0271	0.0337	0.0415
							27.6962	0.0122	0.0166	0.0255	0.0351		27.7053	0.0337	0.036	0.0424	0.049		27.7021	0.0244	0.0272	0.0338	0.0416
							27.7226	0.0122	0.0166	0.0255	0.0352		27.7317	0.0338	0.0361	0.0425	0.0491		27.7285	0.0244	0.0273	0.0339	0.0417
							27.7489	0.0123	0.0167	0.0256	0.0353		27.7581	0.0339	0.0363	0.0426	0.0492		27.7548	0.0245	0.0274	0.034	0.0418
							27.7753	0.0123	0.0167	0.0257	0.0354		27.7844	0.034	0.0364	0.0427	0.0494		27.7812	0.0246	0.0274	0.0341	0.0419
							27.8016	0.0124	0.0168	0.0258	0.0354		27.8108	0.0341	0.0365	0.0428	0.0495		27.8075	0.0247	0.0275	0.0342	0.0421
							27.828	0.0124	0.0169	0.0258	0.0355		27.8371	0.0343	0.0366	0.0428	0.0496		27.8339	0.0248	0.0276	0.0343	0.0422
							27.8543	0.0125	0.0169	0.0259	0.0356		27.8635	0.0344	0.0367	0.0429	0.0497		27.8603	0.0248	0.0277	0.0344	0.0423
							27.8807	0.0125	0.0169	0.0259	0.0356		27.8899	0.0345	0.0369	0.043	0.0499		27.8866	0.0249	0.0278	0.0345	0.0424
							27.907	0.0126	0.017	0.026	0.0357		27.9162	0.0346	0.037	0.0431	0.05		27.913	0.025	0.0279	0.0346	0.0425
							27.9334	0.0126	0.017	0.026	0.0357		27.9426	0.0347	0.0371	0.0432	0.0501		27.9393	0.0251	0.028	0.0347	0.0426
							27.9597	0.0126	0.017	0.0261	0.0358		27.9689	0.0348	0.0373	0.0433	0.0503		27.9657	0.0251	0.028	0.0348	0.0427
							27.9861	0.0127	0.0171	0.0261	0.0358		27.9953	0.0349	0.0374	0.0434	0.0504		27.9921	0.0252	0.0281	0.0349	0.0428
							28.0125	0.0127	0.0171	0.0262	0.0359		28.0217	0.035	0.0375	0.0435	0.0505		28.0184	0.0253	0.0282	0.035	0.0429
							28.0388	0.0127	0.0171	0.0262	0.0359		28.048	0.0352	0.0377	0.0436	0.0507		28.0448	0.0254	0.0283	0.0351	0.043
							28.0651	0.0127	0.0171	0.0262	0.0359		28.0744	0.0353	0.0378	0.0438	0.0508		28.0711	0.0255	0.0284	0.0352	0.0431
							28.0915	0.0127	0.0171	0.0262	0.036		28.1007	0.0353	0.0379	0.0439	0.0509		28.0975	0.0256	0.0285	0.0353	0.0431
							28.1179	0.0127	0.0171	0.0263	0.036		28.1271	0.0354	0.0381	0.044	0.0511		28.1238	0.0256	0.0286	0.0354	0.0432
							28.1442	0.0127	0.0171	0.0263	0.0361		28.1535	0.0355	0.0382	0.0441	0.0512		28.1502	0.0257	0.0287	0.0355	0.0433
							28.1706	0.0127	0.0171	0.0263	0.0361		28.1798	0.0356	0.0383	0.0443	0.0513		28.1766	0.0258	0.0288	0.0356	0.0434
							28.1969	0.0127	0.0171	0.0263	0.0361		28.2062	0.0357	0.0384	0.0444	0.0515		28.2029	0.0259	0.0289	0.0357	0.0435
							28.2233	0.0127	0.0171	0.0263	0.0362		28.2325	0.0358	0.0385	0.0445	0.0516		28.2293	0.026	0.029	0.0358	0.0436
							28.2496	0.0127	0.0171	0.0264	0.0362		28.2589	0.0358	0.0386	0.0447	0.0517		28.2556	0.0261	0.0291	0.0359	0.0437
							28.276	0.0127	0.0171	0.0264	0.0363		28.2853	0.0359	0.0387	0.0448	0.0518		28.282	0.0262	0.0292	0.036	0.0438
							28.3023	0.0127	0.0171	0.0264	0.0363		28.3116	0.036	0.0388	0.0449	0.0519		28.3084	0.0263	0.0293	0.0361	0.0439
							28.3287	0.0127	0.0171	0.0264	0.0364		28.338	0.036	0.0389	0.0451	0.052		28.3347	0.0264	0.0294	0.0362	0.044
							28.355	0.0127	0.0171	0.0265	0.0365		28.3644	0.0361	0.0389	0.0452	0.0521		28.3611	0.0264	0.0295	0.0363	0.0441
							28.3814	0.0127	0.0172	0.0265	0.0365		28.3907	0.0362	0.039	0.0453	0.0522		28.3874	0.0265	0.0296	0.0364	0.0442
							28.4077	0.0127	0.0172	0.0266	0.0366		28.4171	0.0362	0.0391	0.0454	0.0523		28.4138	0.0266	0.0297	0.0365	0.0443
							28.4341	0.0127	0.0172	0.0266	0.0367		28.4434	0.0363	0.0391	0.0456	0.0524		28.4401	0.0267	0.0298	0.0366	0.0444
							28.4604	0.0127	0.0172	0.0267	0.0367		28.4698	0.0363	0.0392	0.0457	0.0524		28.4665	0.0268	0.0299	0.0367	0.0445
							28.4868	0.0127	0.0172	0.0267	0.0368		28.4962	0.0364	0.0393	0.0458	0.0525		28.4929	0.0269	0.03	0.0368	0.0446
							28.5131	0.0127	0.0173	0.0268	0.0369		28.5225	0.0365	0.0393	0.0459	0.0526		28.5192	0.027	0.0301	0.0369	0.0447
							28.5395	0.0127	0.0173	0.0268	0.037		28.5489	0.0365	0.0394	0.046	0.0526		28.5456	0.0271	0.0302	0.037	0.0448
							28.5659	0.0128	0.0173	0.0269	0.0371		28.5752	0.0366	0.0394	0.0461	0.0527		28.5719	0.0272	0.0303	0.0371	0.045
							28.5922	0.0128	0.0174	0.027	0.0372		28.6016	0.0367	0.0395	0.0461	0.0528		28.5983	0.0273	0.0303	0.0372	0.0451
							28.6185	0.0128	0.0174	0.027	0.0373		28.628	0.0368	0.0395	0.0462	0.0528		28.6246	0.0274	0.0304	0.0373	0.0452
							28.6449	0.0129	0.0175	0.0271	0.0374		28.6543	0.0369	0.0396	0.0463	0.0529		28.651	0.0275	0.0305	0.0374	0.0454
							28.6713	0.0129	0.0175	0.0272	0.0375		28.6807	0.0369	0.0396	0.0464	0.0529		28.6774	0.0276	0.0306	0.0375	0.0455
							28.6976	0.0129	0.0176	0.0273	0.0376		28.707	0.037	0.0397	0.0465	0.053		28.7037	0.0277	0.0307	0.0376	0.0457
							28.724	0.013	0.0176	0.0273	0.0377		28.7334	0.0371	0.0398	0.0465	0.0531		28.7301	0.0277	0.0308	0.0377	0.0458
							28.7503	0.0131	0.0177	0.0274	0.0378		28.7598	0.0372	0.0399	0.0466	0.0532		28.7564	0.0278	0.0309	0.0378	0.0459
							28.7767	0.0131	0.0178	0.0275	0.0379		28.7861	0.0373	0.0399	0.0467	0.0532		28.7828	0.0279	0.0309	0.0379	0.0461
							28.803	0.0132	0.0178	0.0276	0.038		28.8125	0.0374	0.04	0.0468	0.0533		28.8091	0.028	0.031	0.0381	0.0462
							28.8294	0.0132	0.0179	0.0277	0.0381		28.8389	0.0375	0.0401	0.0469	0.0534		28.8355	0.028	0.0311	0.0382	0.0464
							28.8557	0.0133	0.018	0.0277	0.0382		28.8652	0.0377	0.0402	0.0469	0.0535		28.8619	0.0281	0.0312	0.0383	0.0465
							28.8821	0.0133	0.018	0.0278	0.0383		28.8916	0.0378	0.0403	0.047	0.0536		28.8882	0.0282	0.0312	0.0384	0.0467
							28.9084	0.0134	0.0181	0.0279	0.0384		28.9179	0.0379	0.0404	0.0471	0.0538		28.9146	0.0283	0.0313	0.0385	0.0468
							28.9348	0.0135	0.0182	0.028	0.0385		28.9443	0.038	0.0406	0.0472	0.0539		28.9409	0.0283	0.0314	0.0386	0.047
							28.9611	0.0135	0.0182	0.028	0.0386		28.9706	0.0381	0.0407	0.0473	0.054		28.9673	0.0284	0.0314	0.0387	0.0471
							28.9875	0.0136	0.0183	0.0281	0.0386		28.997	0.0383	0.0408	0.0474	0.0542		28.9936	0.0285	0.0315	0.0388	0.0473
							29.0138	0.0136	0.0183	0.0282	0.0387		29.0234	0.0384	0.041	0.0475	0.0544		29.02	0.0285	0.0316	0.0389	0.0474
							29.0402	0.0137	0.0184	0.0282	0.0388		29.0497	0.0385	0.0411	0.0477	0.0545		29.0464	0.0286	0.0316	0.039	0.0475
							29.0665	0.0137	0.0185	0.0283	0.0388		29.0761	0.0386	0.0412	0.0478	0.0547		29.0727	0.0287	0.0317	0.0391	0.0477
							29.0929	0.0138	0.0185	0.0283	0.0389		29.1025	0.0388	0.0414	0.0479	0.0549		29.0991	0.0287	0.0318	0.0392	0.0478
							29.1193	0.0138	0.0186	0.0284	0.039		29.1288	0.0389	0.0415	0.048	0.0551		29.1254	0.0288	0.0319	0.0393	0.0479
							29.1456	0.0139	0.0186	0.0284	0.039		29.1552	0.039	0.0417	0.0482	0.0553		29.1518	0.0289	0.0319	0.0394	0.048
							29.1719	0.0139	0.0186	0.0285	0.0391		29.1815	0.0391	0.0418	0.0483	0.0555		29.1782	0.0289	0.032	0.0395	0.0482
							29.1983	0.014	0.0187	0.0285	0.0391		29.2079	0.0392	0.0419	0.0485	0.0557		29.2045	0.029	0.0321	0.0396	0.0483
							29.2247	0.014	0.0187	0.0286	0.0392		29.2343	0.0393	0.0421	0.0486	0.056		29.2309	0.0291	0.0321	0.0397	0.0484
							29.251	0.014	0.0188	0.0286	0.0392		29.2606	0.0394	0.0422	0.0488	0.0562		29.2572	0.0292	0.0322	0.0398	0.0485
							29.2774	0.014	0.0188	0.0287	0.0393		29.287	0.0395	0.0423	0.0489	0.0564		29.2836	0.0292	0.0323	0.0399	0.0486
							29.3037	0.0141	0.0188	0.0287	0.0394		29.3133	0.0396	0.0424	0.0491	0.0566		29.31	0.0293	0.0324	0.04	0.0487
							29.3301	0.0141	0.0189	0.0288	0.0394		29.3397	0.0397	0.0426	0.0492	0.0568		29.3363	0.0294	0.0325	0.0401	0.0488
							29.3564	0.0141	0.0189	0.0288	0.0395		29.3661	0.0397	0.0427	0.0494	0.057		29.3627	0.0295	0.0326	0.0402	0.0489
							29.3828	0.0141	0.0189	0.0289	0.0395		29.3924	0.0398	0.0428	0.0495	0.0572		29.389	0.0295	0.0327	0.0403	0.049
							29.4091	0.0141	0.019	0.0289	0.0396		29.4188	0.0399	0.0429	0.0497	0.0574		29.4154	0.0296	0.0327	0.0404	0.0491
							29.4355	0.0142	0.019	0.029	0.0397		29.4452	0.04	0.0429	0.0498	0.0575		29.4417	0.0297	0.0328	0.0405	0.0492
							29.4618	0.0142	0.019	0.029	0.0397		29.4715	0.04	0.043	0.0499	0.0577		29.4681	0.0298	0.0329	0.0406	0.0493
							29.4882	0.0142	0.0191	0.0291	0.0398		29.4979	0.0401	0.0431	0.0501	0.0579		29.4945	0.0299	0.033	0.0407	0.0494
							29.5145	0.0142	0.0191	0.0292	0.0399		29.5242	0.0401	0.0432	0.0502	0.058		29.5208	0.03	0.0331	0.0408	0.0495
							29.5409	0.0142	0.0191	0.0292	0.04		29.5506	0.0402	0.0432	0.0503	0.0581		29.5472	0.0301	0.0332	0.0409	0.0496
							29.5672	0.0143	0.0192	0.0293	0.0401		29.577	0.0403	0.0433	0.0504	0.0582		29.5735	0.0302	0.0333	0.041	0.0497
							29.5936	0.0143	0.0192	0.0294	0.0402		29.6033	0.0403	0.0433	0.0505	0.0583		29.5999	0.0302	0.0334	0.0411	0.0499
							29.6199	0.0143	0.0193	0.0294	0.0403		29.6297	0.0404	0.0434	0.0506	0.0584		29.6262	0.0303	0.0335	0.0412	0.05
							29.6463	0.0144	0.0193	0.0295	0.0404		29.656	0.0405	0.0434	0.0507	0.0585		29.6526	0.0304	0.0336	0.0413	0.0501
							29.6726	0.0144	0.0194	0.0296	0.0405		29.6824	0.0405	0.0435	0.0508	0.0586		29.679	0.0305	0.0337	0.0414	0.0502
							29.699	0.0144	0.0194	0.0297	0.0406		29.7088	0.0406	0.0436	0.0509	0.0586		29.7053	0.0306	0.0338	0.0415	0.0503
							29.7253	0.0145	0.0195	0.0298	0.0407		29.7351	0.0407	0.0436	0.0509	0.0587		29.7317	0.0307	0.0339	0.0416	0.0504
							29.7517	0.0145	0.0196	0.0299	0.0408		29.7615	0.0408	0.0437	0.051	0.0588		29.758	0.0308	0.034	0.0417	0.0505
							29.7781	0.0146	0.0196	0.03	0.0409		29.7878	0.0409	0.0437	0.0511	0.0588		29.7844	0.0308	0.0341	0.0418	0.0506
							29.8044	0.0146	0.0197	0.0301	0.041		29.8142	0.041	0.0438	0.0512	0.0589		29.8107	0.0309	0.0341	0.0418	0.0507
							29.8308	0.0147	0.0198	0.0302	0.0411		29.8406	0.0411	0.0439	0.0512	0.0589		29.8371	0.031	0.0342	0.0419	0.0508
							29.8571	0.0148	0.0198	0.0303	0.0413		29.8669	0.0412	0.0439	0.0513	0.059		29.8635	0.0311	0.0343	0.042	0.0509
							29.8835	0.0148	0.0199	0.0304	0.0414		29.8933	0.0413	0.044	0.0514	0.059		29.8898	0.0311	0.0344	0.0421	0.0511
							29.9098	0.0149	0.02	0.0305	0.0415		29.9197	0.0414	0.0441	0.0515	0.0591		29.9162	0.0312	0.0344	0.0422	0.0512
							29.9362	0.015	0.0201	0.0306	0.0416		29.946	0.0415	0.0442	0.0516	0.0592		29.9425	0.0312	0.0345	0.0422	0.0513
							29.9625	0.0151	0.0202	0.0307	0.0417		29.9724	0.0417	0.0443	0.0517	0.0593		29.9689	0.0313	0.0346	0.0423	0.0514
							29.9889	0.0151	0.0202	0.0308	0.0418		29.9987	0.0418	0.0444	0.0517	0.0594		29.9952	0.0314	0.0346	0.0424	0.0515
							30.0152	0.0152	0.0203	0.0308	0.0419		30.0251	0.0419	0.0445	0.0518	0.0595		30.0216	0.0314	0.0347	0.0425	0.0517
							30.0416	0.0153	0.0204	0.0309	0.042		30.0514	0.0421	0.0447	0.052	0.0596		30.048	0.0315	0.0347	0.0425	0.0518
							30.0679	0.0154	0.0205	0.031	0.0421		30.0778	0.0422	0.0448	0.0521	0.0597		30.0743	0.0315	0.0348	0.0426	0.0519
							30.0943	0.0154	0.0206	0.0311	0.0422		30.1042	0.0424	0.0449	0.0522	0.0599		30.1007	0.0316	0.0348	0.0427	0.052
							30.1206	0.0155	0.0206	0.0312	0.0423		30.1305	0.0425	0.0451	0.0523	0.06		30.127	0.0316	0.0349	0.0427	0.0521
							30.147	0.0156	0.0207	0.0313	0.0424		30.1569	0.0427	0.0452	0.0524	0.0602		30.1534	0.0316	0.0349	0.0428	0.0523
							30.1733	0.0157	0.0208	0.0313	0.0425		30.1833	0.0429	0.0454	0.0526	0.0604		30.1798	0.0317	0.035	0.0429	0.0524
							30.1997	0.0157	0.0209	0.0314	0.0426		30.2096	0.043	0.0455	0.0527	0.0606		30.2061	0.0317	0.035	0.043	0.0525
							30.226	0.0158	0.0209	0.0315	0.0427		30.236	0.0432	0.0457	0.0529	0.0608		30.2325	0.0318	0.0351	0.043	0.0526
							30.2524	0.0159	0.021	0.0315	0.0427		30.2623	0.0433	0.0459	0.053	0.061		30.2588	0.0318	0.0352	0.0431	0.0527
							30.2787	0.0159	0.021	0.0316	0.0428		30.2887	0.0435	0.046	0.0532	0.0612		30.2852	0.0319	0.0352	0.0432	0.0529
							30.3051	0.016	0.0211	0.0316	0.0429		30.3151	0.0436	0.0462	0.0534	0.0614		30.3116	0.0319	0.0353	0.0433	0.053
							30.3315	0.016	0.0211	0.0317	0.043		30.3414	0.0437	0.0463	0.0535	0.0617		30.3379	0.032	0.0353	0.0434	0.0531
							30.3578	0.016	0.0212	0.0317	0.043		30.3678	0.0439	0.0465	0.0537	0.0619		30.3643	0.032	0.0354	0.0435	0.0532
							30.3842	0.0161	0.0212	0.0318	0.0431		30.3941	0.044	0.0466	0.0539	0.0621		30.3906	0.0321	0.0355	0.0436	0.0534
							30.4105	0.0161	0.0213	0.0318	0.0432		30.4205	0.0441	0.0468	0.0541	0.0623		30.417	0.0321	0.0356	0.0437	0.0535
							30.4369	0.0161	0.0213	0.0319	0.0433		30.4469	0.0442	0.0469	0.0542	0.0626		30.4433	0.0322	0.0356	0.0438	0.0536
							30.4632	0.0162	0.0213	0.0319	0.0433		30.4732	0.0443	0.047	0.0544	0.0628		30.4697	0.0323	0.0357	0.0439	0.0537
							30.4896	0.0162	0.0214	0.032	0.0434		30.4996	0.0444	0.0471	0.0546	0.063		30.4961	0.0323	0.0358	0.044	0.0539
							30.5159	0.0162	0.0214	0.032	0.0435		30.526	0.0445	0.0472	0.0547	0.0632		30.5224	0.0324	0.0359	0.0441	0.054
							30.5423	0.0162	0.0214	0.0321	0.0436		30.5523	0.0446	0.0474	0.0549	0.0633		30.5488	0.0325	0.036	0.0442	0.0541
							30.5686	0.0162	0.0215	0.0322	0.0437		30.5787	0.0447	0.0475	0.055	0.0635		30.5751	0.0326	0.0361	0.0444	0.0543
							30.595	0.0163	0.0215	0.0322	0.0438		30.605	0.0448	0.0476	0.0551	0.0637		30.6015	0.0327	0.0362	0.0445	0.0544
							30.6213	0.0163	0.0216	0.0323	0.0439		30.6314	0.0449	0.0476	0.0553	0.0638		30.6278	0.0328	0.0364	0.0446	0.0545
							30.6477	0.0163	0.0216	0.0324	0.044		30.6578	0.0449	0.0477	0.0554	0.0639		30.6542	0.0329	0.0365	0.0448	0.0547
							30.674	0.0163	0.0216	0.0324	0.0441		30.6841	0.045	0.0478	0.0555	0.064		30.6806	0.033	0.0366	0.0449	0.0548
							30.7004	0.0163	0.0217	0.0325	0.0442		30.7105	0.0451	0.0479	0.0556	0.0641		30.7069	0.0331	0.0368	0.0451	0.055
							30.7267	0.0164	0.0217	0.0326	0.0443		30.7368	0.0451	0.048	0.0557	0.0642		30.7333	0.0333	0.0369	0.0452	0.0551
							30.7531	0.0164	0.0218	0.0327	0.0445		30.7632	0.0452	0.048	0.0558	0.0643		30.7596	0.0334	0.037	0.0454	0.0553
							30.7794	0.0164	0.0219	0.0328	0.0446		30.7896	0.0453	0.0481	0.0559	0.0643		30.786	0.0335	0.0372	0.0455	0.0554
							30.8058	0.0165	0.0219	0.0329	0.0447		30.8159	0.0454	0.0482	0.056	0.0644		30.8123	0.0337	0.0373	0.0457	0.0556
							30.8321	0.0165	0.022	0.033	0.0449		30.8423	0.0455	0.0483	0.0561	0.0644		30.8387	0.0338	0.0375	0.0458	0.0557
							30.8585	0.0166	0.0221	0.0331	0.045		30.8686	0.0455	0.0484	0.0562	0.0644		30.8651	0.0339	0.0376	0.046	0.0559
							30.8849	0.0166	0.0222	0.0332	0.0451		30.895	0.0456	0.0484	0.0562	0.0645		30.8914	0.0341	0.0378	0.0462	0.056
							30.9112	0.0167	0.0222	0.0333	0.0453		30.9214	0.0457	0.0485	0.0563	0.0645		30.9178	0.0342	0.0379	0.0463	0.0562
							30.9376	0.0168	0.0223	0.0334	0.0454		30.9477	0.0458	0.0486	0.0564	0.0645		30.9441	0.0344	0.0381	0.0465	0.0563
							30.9639	0.0168	0.0224	0.0335	0.0455		30.9741	0.0459	0.0487	0.0565	0.0646		30.9705	0.0345	0.0383	0.0467	0.0565
							30.9903	0.0169	0.0225	0.0336	0.0457		31.0005	0.046	0.0488	0.0565	0.0646		30.9968	0.0347	0.0384	0.0468	0.0566
							31.0166	0.017	0.0226	0.0338	0.0458		31.0268	0.0461	0.0489	0.0566	0.0646		31.0232	0.0348	0.0385	0.047	0.0567
							31.043	0.0171	0.0227	0.0339	0.046		31.0532	0.0463	0.0491	0.0567	0.0647		31.0496	0.035	0.0387	0.0471	0.0569
							31.0693	0.0172	0.0228	0.034	0.0461		31.0795	0.0464	0.0492	0.0568	0.0647		31.0759	0.0351	0.0388	0.0473	0.057
							31.0957	0.0173	0.0229	0.0341	0.0462		31.1059	0.0465	0.0493	0.0569	0.0648		31.1023	0.0353	0.039	0.0474	0.0571
							31.122	0.0173	0.023	0.0342	0.0463		31.1322	0.0466	0.0494	0.057	0.0649		31.1286	0.0354	0.0391	0.0476	0.0573
							31.1484	0.0174	0.0231	0.0343	0.0465		31.1586	0.0468	0.0496	0.0571	0.065		31.155	0.0356	0.0392	0.0477	0.0574
							31.1747	0.0175	0.0232	0.0344	0.0466		31.185	0.0469	0.0497	0.0572	0.0651		31.1814	0.0357	0.0394	0.0478	0.0575
							31.2011	0.0176	0.0233	0.0345	0.0467		31.2113	0.047	0.0499	0.0573	0.0652		31.2077	0.0358	0.0395	0.0479	0.0576
							31.2274	0.0177	0.0234	0.0346	0.0468		31.2377	0.0472	0.05	0.0574	0.0654		31.2341	0.036	0.0396	0.0481	0.0577
							31.2538	0.0178	0.0235	0.0347	0.0469		31.2641	0.0473	0.0502	0.0576	0.0655		31.2604	0.0361	0.0397	0.0482	0.0578
							31.2801	0.0179	0.0236	0.0348	0.047		31.2904	0.0474	0.0503	0.0577	0.0657		31.2868	0.0362	0.0398	0.0483	0.0579
							31.3065	0.018	0.0237	0.0349	0.047		31.3168	0.0476	0.0505	0.0578	0.0659		31.3132	0.0363	0.0399	0.0484	0.058
							31.3328	0.0181	0.0237	0.035	0.0471		31.3431	0.0477	0.0506	0.058	0.0661		31.3395	0.0364	0.04	0.0485	0.0581
							31.3592	0.0182	0.0238	0.0351	0.0472		31.3695	0.0478	0.0508	0.0581	0.0663		31.3659	0.0365	0.0401	0.0486	0.0582
							31.3855	0.0182	0.0239	0.0351	0.0473		31.3959	0.0479	0.0509	0.0583	0.0665		31.3922	0.0366	0.0402	0.0487	0.0582
							31.4119	0.0183	0.0239	0.0352	0.0473		31.4222	0.048	0.0511	0.0585	0.0667		31.4186	0.0367	0.0403	0.0488	0.0583
							31.4382	0.0184	0.024	0.0353	0.0474		31.4486	0.0481	0.0512	0.0586	0.0669		31.4449	0.0368	0.0404	0.0489	0.0584
							31.4646	0.0184	0.024	0.0353	0.0474		31.4749	0.0482	0.0513	0.0588	0.0672		31.4713	0.0369	0.0404	0.049	0.0584
							31.491	0.0185	0.0241	0.0354	0.0475		31.5013	0.0483	0.0514	0.059	0.0674		31.4977	0.037	0.0405	0.0491	0.0585
							31.5173	0.0185	0.0241	0.0354	0.0476		31.5277	0.0484	0.0515	0.0591	0.0677		31.524	0.0371	0.0406	0.0492	0.0586
							31.5436	0.0185	0.0241	0.0355	0.0476		31.554	0.0485	0.0516	0.0593	0.0679		31.5504	0.0372	0.0407	0.0493	0.0586
							31.57	0.0186	0.0242	0.0355	0.0477		31.5804	0.0485	0.0517	0.0595	0.0681		31.5767	0.0372	0.0407	0.0494	0.0587
							31.5964	0.0186	0.0242	0.0356	0.0477		31.6068	0.0486	0.0518	0.0597	0.0684		31.6031	0.0373	0.0408	0.0495	0.0588
							31.6227	0.0186	0.0242	0.0356	0.0478		31.6331	0.0486	0.0519	0.0598	0.0686		31.6294	0.0374	0.0409	0.0496	0.0588
							31.6491	0.0186	0.0242	0.0357	0.0479		31.6595	0.0487	0.052	0.06	0.0688		31.6558	0.0374	0.041	0.0497	0.0589
							31.6754	0.0187	0.0242	0.0357	0.0479		31.6858	0.0488	0.052	0.0601	0.069		31.6822	0.0375	0.041	0.0498	0.059
							31.7018	0.0187	0.0243	0.0357	0.048		31.7122	0.0488	0.0521	0.0603	0.0692		31.7085	0.0376	0.0411	0.0499	0.0591
							31.7281	0.0187	0.0243	0.0358	0.0481		31.7386	0.0488	0.0521	0.0605	0.0694		31.7349	0.0376	0.0412	0.05	0.0591
							31.7545	0.0187	0.0243	0.0358	0.0482		31.7649	0.0489	0.0522	0.0606	0.0696		31.7612	0.0377	0.0413	0.0501	0.0592
							31.7808	0.0187	0.0243	0.0359	0.0482		31.7913	0.0489	0.0522	0.0607	0.0698		31.7876	0.0378	0.0413	0.0502	0.0593
							31.8072	0.0187	0.0243	0.036	0.0483		31.8176	0.049	0.0523	0.0609	0.0699		31.8139	0.0378	0.0414	0.0503	0.0594
							31.8335	0.0187	0.0244	0.036	0.0484		31.844	0.049	0.0523	0.061	0.0701		31.8403	0.0379	0.0415	0.0504	0.0595
							31.8599	0.0187	0.0244	0.0361	0.0485		31.8704	0.0491	0.0523	0.0612	0.0702		31.8667	0.038	0.0416	0.0505	0.0597
							31.8862	0.0188	0.0244	0.0361	0.0486		31.8967	0.0492	0.0524	0.0613	0.0704		31.893	0.038	0.0417	0.0506	0.0598
							31.9126	0.0188	0.0245	0.0362	0.0488		31.9231	0.0492	0.0525	0.0615	0.0705		31.9194	0.0381	0.0418	0.0507	0.0599
							31.9389	0.0188	0.0245	0.0363	0.0489		31.9494	0.0493	0.0525	0.0616	0.0706		31.9457	0.0382	0.0419	0.0509	0.06
							31.9653	0.0188	0.0245	0.0364	0.049		31.9758	0.0494	0.0526	0.0617	0.0707		31.9721	0.0383	0.042	0.051	0.0602
							31.9916	0.0189	0.0246	0.0365	0.0491		32.0022	0.0495	0.0527	0.0619	0.0708		31.9984	0.0384	0.0421	0.0511	0.0603
							32.018	0.0189	0.0247	0.0365	0.0493		32.0285	0.0496	0.0528	0.062	0.0709		32.0248	0.0384	0.0422	0.0512	0.0605
							32.0444	0.019	0.0247	0.0366	0.0494		32.0549	0.0497	0.0529	0.0622	0.0711		32.0512	0.0385	0.0423	0.0514	0.0607
							32.0707	0.019	0.0248	0.0367	0.0495		32.0812	0.0498	0.053	0.0623	0.0712		32.0775	0.0386	0.0424	0.0515	0.0608
							32.0971	0.0191	0.0249	0.0368	0.0497		32.1076	0.05	0.0531	0.0625	0.0713		32.1039	0.0387	0.0425	0.0516	0.061
							32.1234	0.0192	0.025	0.0369	0.0498		32.134	0.0501	0.0532	0.0626	0.0714		32.1302	0.0388	0.0426	0.0518	0.0612
							32.1497	0.0192	0.0251	0.037	0.0499		32.1603	0.0503	0.0534	0.0628	0.0716		32.1566	0.0389	0.0427	0.0519	0.0613
							32.1761	0.0193	0.0252	0.0371	0.0501		32.1867	0.0505	0.0535	0.063	0.0717		32.183	0.039	0.0428	0.052	0.0615
							32.2025	0.0194	0.0252	0.0372	0.0502		32.2131	0.0506	0.0537	0.0631	0.0719		32.2093	0.0391	0.043	0.0521	0.0617
							32.2288	0.0195	0.0253	0.0373	0.0503		32.2394	0.0508	0.0539	0.0633	0.0721		32.2357	0.0392	0.0431	0.0523	0.0619
							32.2552	0.0196	0.0254	0.0374	0.0505		32.2658	0.051	0.0541	0.0635	0.0722		32.262	0.0393	0.0432	0.0524	0.062
							32.2815	0.0197	0.0255	0.0375	0.0506		32.2921	0.0512	0.0543	0.0636	0.0724		32.2884	0.0394	0.0433	0.0525	0.0622
							32.3079	0.0198	0.0257	0.0376	0.0507		32.3185	0.0514	0.0545	0.0638	0.0726		32.3147	0.0395	0.0434	0.0526	0.0624
							32.3342	0.0198	0.0258	0.0377	0.0508		32.3449	0.0516	0.0548	0.064	0.0728		32.3411	0.0397	0.0435	0.0528	0.0625
							32.3606	0.0199	0.0259	0.0378	0.0509		32.3712	0.0518	0.055	0.0642	0.0731		32.3675	0.0398	0.0437	0.0529	0.0627
							32.3869	0.02	0.0259	0.0379	0.051		32.3976	0.0521	0.0552	0.0644	0.0733		32.3938	0.0399	0.0438	0.053	0.0629
							32.4133	0.0201	0.026	0.038	0.0511		32.4239	0.0523	0.0555	0.0645	0.0735		32.4202	0.04	0.0439	0.0531	0.063
							32.4396	0.0202	0.0261	0.0381	0.0511		32.4503	0.0525	0.0557	0.0647	0.0738		32.4465	0.0401	0.044	0.0532	0.0632
							32.466	0.0203	0.0262	0.0381	0.0512		32.4767	0.0527	0.056	0.0649	0.074		32.4729	0.0402	0.0441	0.0533	0.0633
							32.4923	0.0204	0.0263	0.0382	0.0513		32.503	0.0529	0.0562	0.0651	0.0743		32.4993	0.0404	0.0442	0.0534	0.0634
							32.5187	0.0204	0.0264	0.0383	0.0513		32.5294	0.0531	0.0564	0.0652	0.0745		32.5256	0.0405	0.0444	0.0535	0.0636
							32.545	0.0205	0.0264	0.0383	0.0514		32.5557	0.0533	0.0567	0.0654	0.0748		32.552	0.0406	0.0445	0.0537	0.0637
							32.5714	0.0205	0.0265	0.0384	0.0514		32.5821	0.0535	0.0569	0.0655	0.075		32.5783	0.0407	0.0446	0.0538	0.0638
							32.5977	0.0206	0.0265	0.0384	0.0515		32.6085	0.0537	0.0571	0.0656	0.0752		32.6047	0.0409	0.0447	0.0539	0.0639
							32.6241	0.0206	0.0265	0.0384	0.0515		32.6348	0.0538	0.0573	0.0658	0.0755		32.631	0.041	0.0448	0.054	0.064
							32.6504	0.0206	0.0266	0.0385	0.0515		32.6612	0.054	0.0575	0.0659	0.0757		32.6574	0.0411	0.0449	0.0541	0.0642
							32.6768	0.0207	0.0266	0.0385	0.0515		32.6875	0.0541	0.0577	0.066	0.0759		32.6838	0.0412	0.0451	0.0542	0.0643
							32.7032	0.0207	0.0266	0.0385	0.0516		32.7139	0.0543	0.0578	0.0661	0.076		32.7101	0.0413	0.0452	0.0543	0.0644
							32.7295	0.0207	0.0266	0.0386	0.0516		32.7403	0.0544	0.058	0.0662	0.0762		32.7365	0.0415	0.0453	0.0544	0.0645
							32.7559	0.0207	0.0266	0.0386	0.0516		32.7666	0.0545	0.0581	0.0663	0.0764		32.7628	0.0416	0.0454	0.0545	0.0646
							32.7822	0.0207	0.0266	0.0386	0.0516		32.793	0.0546	0.0582	0.0663	0.0765		32.7892	0.0417	0.0455	0.0546	0.0647
							32.8086	0.0206	0.0266	0.0386	0.0517		32.8194	0.0547	0.0584	0.0664	0.0766		32.8155	0.0418	0.0456	0.0547	0.0648
							32.8349	0.0206	0.0266	0.0387	0.0517		32.8457	0.0548	0.0585	0.0665	0.0767		32.8419	0.0419	0.0457	0.0548	0.0649
							32.8613	0.0206	0.0265	0.0387	0.0517		32.8721	0.0549	0.0585	0.0665	0.0767		32.8683	0.042	0.0459	0.0549	0.065
							32.8876	0.0206	0.0265	0.0387	0.0518		32.8984	0.055	0.0586	0.0666	0.0768		32.8946	0.0421	0.046	0.055	0.0651
							32.914	0.0205	0.0265	0.0387	0.0518		32.9248	0.0551	0.0587	0.0666	0.0768		32.921	0.0423	0.0461	0.0551	0.0652
							32.9403	0.0205	0.0265	0.0387	0.0519		32.9511	0.0552	0.0588	0.0667	0.0769		32.9473	0.0424	0.0462	0.0552	0.0653
							32.9667	0.0205	0.0265	0.0388	0.0519		32.9775	0.0552	0.0588	0.0668	0.0769		32.9737	0.0425	0.0463	0.0554	0.0654
							32.993	0.0205	0.0264	0.0388	0.052		33.0039	0.0553	0.0589	0.0668	0.0769		33.0001	0.0426	0.0464	0.0555	0.0656
							33.0194	0.0204	0.0264	0.0388	0.0521		33.0302	0.0554	0.0589	0.0669	0.0769		33.0264	0.0427	0.0465	0.0556	0.0657
							33.0457	0.0204	0.0264	0.0389	0.0521		33.0566	0.0555	0.059	0.067	0.0769		33.0528	0.0428	0.0466	0.0557	0.0658
							33.0721	0.0204	0.0264	0.0389	0.0522		33.083	0.0555	0.059	0.0671	0.0769		33.0791	0.0428	0.0467	0.0558	0.066
							33.0984	0.0204	0.0264	0.039	0.0523		33.1093	0.0556	0.0591	0.0672	0.0769		33.1055	0.0429	0.0468	0.0559	0.0662
							33.1248	0.0204	0.0264	0.039	0.0524		33.1357	0.0557	0.0592	0.0673	0.077		33.1318	0.043	0.0469	0.056	0.0663
							33.1511	0.0204	0.0264	0.0391	0.0525		33.162	0.0558	0.0592	0.0675	0.077		33.1582	0.0431	0.047	0.0562	0.0665
							33.1775	0.0204	0.0265	0.0392	0.0526		33.1884	0.0559	0.0593	0.0676	0.077		33.1846	0.0432	0.0471	0.0563	0.0667
							33.2039	0.0204	0.0265	0.0392	0.0527		33.2148	0.0561	0.0594	0.0678	0.0771		33.2109	0.0433	0.0472	0.0564	0.0668
							33.2302	0.0204	0.0265	0.0393	0.0528		33.2411	0.0562	0.0595	0.0679	0.0772		33.2373	0.0433	0.0473	0.0565	0.067
							33.2565	0.0205	0.0266	0.0394	0.0529		33.2675	0.0563	0.0596	0.0681	0.0773		33.2636	0.0434	0.0473	0.0566	0.0672
							33.2829	0.0205	0.0266	0.0395	0.0531		33.2938	0.0564	0.0598	0.0683	0.0774		33.29	0.0435	0.0474	0.0567	0.0674
							33.3092	0.0205	0.0267	0.0395	0.0532		33.3202	0.0566	0.0599	0.0686	0.0775		33.3163	0.0435	0.0475	0.0568	0.0676
							33.3356	0.0206	0.0267	0.0396	0.0533		33.3466	0.0567	0.06	0.0688	0.0777		33.3427	0.0436	0.0476	0.0569	0.0678
							33.362	0.0206	0.0268	0.0397	0.0535		33.3729	0.0569	0.0602	0.069	0.0779		33.3691	0.0437	0.0477	0.0571	0.068
							33.3883	0.0207	0.0269	0.0398	0.0536		33.3993	0.057	0.0604	0.0693	0.0781		33.3954	0.0437	0.0477	0.0572	0.0682
							33.4147	0.0208	0.0269	0.0399	0.0537		33.4256	0.0572	0.0605	0.0696	0.0783		33.4218	0.0438	0.0478	0.0573	0.0684
							33.441	0.0208	0.027	0.04	0.0538		33.452	0.0574	0.0607	0.0699	0.0786		33.4481	0.0438	0.0479	0.0574	0.0686
							33.4674	0.0209	0.0271	0.0401	0.054		33.4784	0.0575	0.0609	0.0702	0.0788		33.4745	0.0439	0.0479	0.0575	0.0688
							33.4937	0.021	0.0272	0.0402	0.0541		33.5047	0.0577	0.0611	0.0705	0.0791		33.5008	0.044	0.048	0.0576	0.069
							33.5201	0.0211	0.0273	0.0403	0.0542		33.5311	0.0579	0.0613	0.0708	0.0794		33.5272	0.044	0.0481	0.0577	0.0692
							33.5464	0.0211	0.0274	0.0404	0.0543		33.5575	0.058	0.0615	0.0711	0.0798		33.5536	0.0441	0.0482	0.0578	0.0694
							33.5728	0.0212	0.0275	0.0405	0.0545		33.5838	0.0582	0.0617	0.0714	0.0801		33.5799	0.0442	0.0482	0.0579	0.0696
							33.5991	0.0213	0.0276	0.0406	0.0546		33.6102	0.0584	0.0619	0.0717	0.0804		33.6063	0.0442	0.0483	0.058	0.0698
							33.6255	0.0214	0.0277	0.0407	0.0547		33.6365	0.0585	0.0621	0.072	0.0808		33.6326	0.0443	0.0484	0.0582	0.07
							33.6518	0.0214	0.0278	0.0408	0.0548		33.6629	0.0587	0.0623	0.0723	0.0812		33.659	0.0444	0.0485	0.0583	0.0702
							33.6782	0.0215	0.0279	0.0409	0.0549		33.6893	0.0588	0.0625	0.0725	0.0815		33.6853	0.0444	0.0486	0.0584	0.0704
							33.7045	0.0216	0.0279	0.041	0.055		33.7156	0.0589	0.0627	0.0728	0.0819		33.7117	0.0445	0.0486	0.0585	0.0705
							33.7309	0.0217	0.028	0.0411	0.0551		33.742	0.0591	0.0629	0.073	0.0823		33.7381	0.0446	0.0487	0.0586	0.0707
							33.7572	0.0217	0.0281	0.0412	0.0552		33.7683	0.0592	0.0631	0.0732	0.0826		33.7644	0.0447	0.0488	0.0588	0.0709
							33.7836	0.0218	0.0282	0.0413	0.0553		33.7947	0.0593	0.0633	0.0734	0.083		33.7908	0.0448	0.0489	0.0589	0.071
							33.81	0.0218	0.0283	0.0413	0.0554		33.8211	0.0594	0.0634	0.0736	0.0833		33.8171	0.0448	0.0491	0.059	0.0712
							33.8363	0.0219	0.0283	0.0414	0.0555		33.8474	0.0595	0.0636	0.0738	0.0836		33.8435	0.0449	0.0492	0.0592	0.0714
							33.8627	0.0219	0.0284	0.0415	0.0556		33.8738	0.0596	0.0637	0.0739	0.0839		33.8699	0.045	0.0493	0.0593	0.0715
							33.889	0.022	0.0285	0.0416	0.0557		33.9001	0.0597	0.0639	0.0741	0.0842		33.8962	0.0451	0.0494	0.0594	0.0717
							33.9154	0.022	0.0285	0.0417	0.0557		33.9265	0.0598	0.064	0.0742	0.0844		33.9226	0.0453	0.0496	0.0596	0.0719
							33.9417	0.0221	0.0286	0.0418	0.0558		33.9529	0.0598	0.0642	0.0743	0.0846		33.9489	0.0454	0.0497	0.0597	0.0721
							33.9681	0.0221	0.0286	0.0418	0.0559		33.9792	0.0599	0.0643	0.0743	0.0848		33.9753	0.0455	0.0498	0.0599	0.0722
							33.9944	0.0221	0.0287	0.0419	0.056		34.0056	0.06	0.0644	0.0744	0.085		34.0016	0.0456	0.05	0.06	0.0724
							34.0208	0.0222	0.0287	0.042	0.0561		34.032	0.0601	0.0646	0.0745	0.0851		34.028	0.0457	0.0501	0.0602	0.0726
							34.0471	0.0222	0.0288	0.0421	0.0562		34.0583	0.0602	0.0647	0.0745	0.0852		34.0544	0.0459	0.0503	0.0604	0.0728
							34.0735	0.0222	0.0288	0.0422	0.0563		34.0847	0.0603	0.0649	0.0746	0.0853		34.0807	0.046	0.0504	0.0605	0.073
							34.0998	0.0223	0.0289	0.0423	0.0564		34.111	0.0604	0.065	0.0747	0.0854		34.1071	0.0461	0.0506	0.0607	0.0732
							34.1262	0.0223	0.0289	0.0423	0.0565		34.1374	0.0605	0.0651	0.0747	0.0855		34.1334	0.0463	0.0508	0.0609	0.0734
							34.1525	0.0224	0.029	0.0424	0.0566		34.1638	0.0607	0.0653	0.0748	0.0856		34.1598	0.0464	0.0509	0.061	0.0736
							34.1789	0.0224	0.0291	0.0425	0.0567		34.1901	0.0608	0.0655	0.0749	0.0856		34.1861	0.0466	0.0511	0.0612	0.0738
							34.2052	0.0224	0.0291	0.0426	0.0568		34.2165	0.061	0.0656	0.075	0.0857		34.2125	0.0467	0.0513	0.0614	0.074
							34.2316	0.0225	0.0292	0.0427	0.057		34.2428	0.0611	0.0658	0.0751	0.0858		34.2389	0.0469	0.0514	0.0616	0.0742
							34.2579	0.0226	0.0293	0.0428	0.0571		34.2692	0.0613	0.066	0.0752	0.0859		34.2652	0.047	0.0516	0.0617	0.0744
							34.2843	0.0226	0.0293	0.0429	0.0572		34.2956	0.0615	0.0662	0.0753	0.0859		34.2916	0.0471	0.0517	0.0619	0.0747
							34.3106	0.0227	0.0294	0.043	0.0573		34.3219	0.0617	0.0665	0.0755	0.0861		34.3179	0.0473	0.0519	0.0621	0.0749
							34.337	0.0228	0.0295	0.0431	0.0575		34.3483	0.062	0.0667	0.0757	0.0862		34.3443	0.0474	0.052	0.0622	0.0751
							34.3633	0.0229	0.0296	0.0432	0.0576		34.3746	0.0622	0.0669	0.0759	0.0863		34.3707	0.0476	0.0522	0.0624	0.0753
							34.3897	0.0229	0.0297	0.0433	0.0577		34.401	0.0625	0.0672	0.0761	0.0865		34.397	0.0477	0.0523	0.0625	0.0756
							34.416	0.023	0.0298	0.0434	0.0578		34.4274	0.0627	0.0675	0.0763	0.0867		34.4234	0.0478	0.0524	0.0627	0.0758
							34.4424	0.0231	0.0299	0.0435	0.058		34.4537	0.063	0.0678	0.0766	0.0869		34.4497	0.048	0.0526	0.0628	0.076
							34.4688	0.0232	0.03	0.0435	0.0581		34.4801	0.0633	0.0681	0.0769	0.0871		34.4761	0.0481	0.0527	0.0629	0.0762
							34.4951	0.0233	0.0301	0.0436	0.0582		34.5065	0.0636	0.0684	0.0771	0.0874		34.5025	0.0482	0.0528	0.063	0.0764
							34.5215	0.0234	0.0302	0.0437	0.0584		34.5328	0.0639	0.0687	0.0774	0.0877		34.5288	0.0484	0.0529	0.0632	0.0766
							34.5478	0.0235	0.0303	0.0438	0.0585		34.5592	0.0643	0.069	0.0778	0.088		34.5552	0.0485	0.053	0.0633	0.0768
							34.5742	0.0236	0.0304	0.0439	0.0586		34.5855	0.0646	0.0693	0.0781	0.0883		34.5815	0.0486	0.0531	0.0634	0.077
							34.6005	0.0237	0.0305	0.044	0.0587		34.6119	0.0649	0.0696	0.0784	0.0886		34.6079	0.0487	0.0531	0.0635	0.0771
							34.6269	0.0238	0.0306	0.0441	0.0588		34.6382	0.0652	0.0699	0.0787	0.0889		34.6342	0.0488	0.0532	0.0636	0.0773
							34.6532	0.0239	0.0307	0.0442	0.0589		34.6646	0.0655	0.0702	0.079	0.0892		34.6606	0.0489	0.0533	0.0637	0.0774
							34.6796	0.024	0.0308	0.0443	0.0591		34.691	0.0658	0.0705	0.0793	0.0895		34.687	0.049	0.0534	0.0638	0.0775
							34.7059	0.0241	0.0309	0.0444	0.0592		34.7173	0.0661	0.0708	0.0796	0.0898		34.7133	0.0491	0.0534	0.0639	0.0776
							34.7323	0.0242	0.031	0.0444	0.0593		34.7437	0.0664	0.071	0.0799	0.0901		34.7397	0.0492	0.0535	0.064	0.0777
							34.7586	0.0243	0.031	0.0445	0.0594		34.7701	0.0666	0.0712	0.0801	0.0904		34.766	0.0493	0.0535	0.064	0.0778
							34.785	0.0244	0.0311	0.0446	0.0595		34.7964	0.0668	0.0715	0.0803	0.0906		34.7924	0.0494	0.0536	0.0641	0.0779
							34.8113	0.0244	0.0312	0.0447	0.0595		34.8228	0.067	0.0716	0.0805	0.0909		34.8187	0.0495	0.0536	0.0642	0.0779
							34.8377	0.0245	0.0313	0.0447	0.0596		34.8491	0.0672	0.0718	0.0807	0.091		34.8451	0.0496	0.0537	0.0643	0.078
							34.864	0.0245	0.0313	0.0448	0.0597		34.8755	0.0674	0.072	0.0808	0.0912		34.8715	0.0497	0.0538	0.0644	0.078
							34.8904	0.0246	0.0314	0.0449	0.0598		34.9019	0.0675	0.0721	0.0809	0.0912		34.8978	0.0498	0.0538	0.0645	0.078
							34.9167	0.0246	0.0314	0.0449	0.0599		34.9282	0.0677	0.0722	0.081	0.0913		34.9242	0.0499	0.0539	0.0646	0.078
							34.9431	0.0247	0.0315	0.045	0.06		34.9546	0.0678	0.0722	0.081	0.0913		34.9505	0.0499	0.0539	0.0646	0.078
							34.9695	0.0247	0.0315	0.045	0.0601		34.9809	0.0678	0.0723	0.081	0.0912		34.9769	0.05	0.054	0.0647	0.078
							34.9958	0.0247	0.0315	0.0451	0.0601		35.0073	0.0679	0.0723	0.081	0.0911		35.0033	0.0501	0.0541	0.0648	0.078
							35.0222	0.0247	0.0316	0.0452	0.0602		35.0337	0.0679	0.0723	0.0809	0.091		35.0296	0.0502	0.0542	0.0649	0.078
							35.0485	0.0247	0.0316	0.0452	0.0603		35.06	0.0679	0.0723	0.0808	0.0908		35.056	0.0503	0.0542	0.065	0.078
							35.0749	0.0247	0.0316	0.0453	0.0604		35.0864	0.0679	0.0722	0.0807	0.0906		35.0823	0.0504	0.0543	0.0651	0.078
							35.1012	0.0247	0.0316	0.0453	0.0605		35.1127	0.0679	0.0722	0.0806	0.0904		35.1087	0.0505	0.0544	0.0652	0.078
							35.1276	0.0247	0.0316	0.0454	0.0606		35.1391	0.0679	0.0721	0.0804	0.0902		35.135	0.0506	0.0545	0.0654	0.078
							35.1539	0.0247	0.0317	0.0455	0.0607		35.1655	0.0678	0.072	0.0803	0.0899		35.1614	0.0507	0.0546	0.0655	0.0781
							35.1803	0.0247	0.0317	0.0455	0.0608		35.1918	0.0678	0.0719	0.0802	0.0896		35.1878	0.0507	0.0547	0.0656	0.0781
							35.2066	0.0246	0.0317	0.0456	0.0609		35.2182	0.0677	0.0718	0.08	0.0894		35.2141	0.0508	0.0548	0.0657	0.0781
							35.233	0.0246	0.0317	0.0457	0.061		35.2445	0.0676	0.0717	0.0799	0.0892		35.2405	0.0509	0.055	0.0658	0.0782
							35.2593	0.0246	0.0317	0.0458	0.0611		35.2709	0.0676	0.0716	0.0798	0.0889		35.2668	0.051	0.0551	0.066	0.0782
							35.2857	0.0246	0.0317	0.0458	0.0612		35.2973	0.0675	0.0716	0.0797	0.0887		35.2932	0.0511	0.0552	0.0661	0.0783
							35.312	0.0246	0.0318	0.0459	0.0613		35.3236	0.0675	0.0715	0.0796	0.0885		35.3195	0.0512	0.0553	0.0662	0.0783
							35.3384	0.0246	0.0318	0.046	0.0614		35.35	0.0674	0.0714	0.0795	0.0884		35.3459	0.0513	0.0555	0.0664	0.0784
							35.3647	0.0247	0.0318	0.0461	0.0616		35.3764	0.0674	0.0713	0.0794	0.0883		35.3723	0.0514	0.0556	0.0665	0.0785
							35.3911	0.0247	0.0319	0.0462	0.0617		35.4027	0.0673	0.0713	0.0794	0.0882		35.3986	0.0515	0.0557	0.0666	0.0786
							35.4174	0.0247	0.0319	0.0463	0.0618		35.4291	0.0673	0.0712	0.0794	0.0881		35.425	0.0515	0.0559	0.0667	0.0788
							35.4438	0.0248	0.032	0.0463	0.0619		35.4554	0.0673	0.0712	0.0795	0.0882		35.4513	0.0516	0.056	0.0668	0.0789
							35.4701	0.0248	0.0321	0.0464	0.0621		35.4818	0.0673	0.0712	0.0795	0.0882		35.4777	0.0517	0.0561	0.0669	0.079
							35.4965	0.0249	0.0321	0.0465	0.0622		35.5082	0.0673	0.0712	0.0796	0.0883		35.504	0.0518	0.0562	0.0671	0.0792
							35.5228	0.025	0.0322	0.0466	0.0623		35.5345	0.0673	0.0712	0.0797	0.0885		35.5304	0.0519	0.0564	0.0672	0.0793
							35.5492	0.025	0.0323	0.0467	0.0624		35.5609	0.0674	0.0712	0.0799	0.0886		35.5568	0.0519	0.0565	0.0672	0.0795
							35.5755	0.0251	0.0324	0.0468	0.0626		35.5872	0.0674	0.0713	0.0801	0.0889		35.5831	0.052	0.0566	0.0673	0.0797
							35.6019	0.0252	0.0325	0.0469	0.0627		35.6136	0.0675	0.0713	0.0803	0.0892		35.6095	0.052	0.0567	0.0674	0.0798
							35.6283	0.0253	0.0326	0.0471	0.0628		35.64	0.0676	0.0714	0.0805	0.0895		35.6358	0.0521	0.0568	0.0675	0.08
							35.6546	0.0254	0.0327	0.0472	0.0629		35.6663	0.0677	0.0715	0.0808	0.0899		35.6622	0.0522	0.0568	0.0675	0.0802
							35.681	0.0255	0.0328	0.0473	0.063		35.6927	0.0678	0.0716	0.0811	0.0903		35.6885	0.0522	0.0569	0.0676	0.0804
							35.7073	0.0256	0.0329	0.0474	0.0631		35.7191	0.068	0.0717	0.0814	0.0908		35.7149	0.0523	0.057	0.0676	0.0805
							35.7337	0.0257	0.033	0.0475	0.0632		35.7454	0.0681	0.0718	0.0817	0.0913		35.7413	0.0523	0.057	0.0677	0.0807
							35.76	0.0259	0.0331	0.0476	0.0633		35.7718	0.0682	0.0719	0.082	0.0919		35.7676	0.0524	0.0571	0.0677	0.0808
							35.7864	0.026	0.0332	0.0476	0.0633		35.7981	0.0684	0.0721	0.0823	0.0925		35.794	0.0524	0.0571	0.0677	0.081
							35.8127	0.0261	0.0333	0.0477	0.0634		35.8245	0.0686	0.0722	0.0827	0.0931		35.8203	0.0525	0.0572	0.0677	0.0811
							35.8391	0.0262	0.0333	0.0478	0.0635		35.8509	0.0687	0.0723	0.0831	0.0938		35.8467	0.0525	0.0572	0.0678	0.0813
							35.8654	0.0263	0.0334	0.0479	0.0636		35.8772	0.0689	0.0725	0.0834	0.0945		35.8731	0.0526	0.0572	0.0678	0.0814
							35.8918	0.0265	0.0335	0.048	0.0636		35.9036	0.0691	0.0726	0.0838	0.0952		35.8994	0.0526	0.0573	0.0678	0.0815
							35.9181	0.0266	0.0336	0.0481	0.0637		35.9299	0.0693	0.0728	0.0841	0.0959		35.9258	0.0527	0.0573	0.0678	0.0816
							35.9445	0.0267	0.0337	0.0482	0.0637		35.9563	0.0695	0.0729	0.0845	0.0966		35.9521	0.0527	0.0573	0.0678	0.0817
							35.9708	0.0268	0.0338	0.0483	0.0638		35.9827	0.0697	0.0731	0.0848	0.0973		35.9785	0.0528	0.0573	0.0678	0.0818
							35.9972	0.0269	0.0338	0.0483	0.0638		36.009	0.0699	0.0733	0.0851	0.0981		36.0048	0.0528	0.0573	0.0678	0.0819
							36.0235	0.027	0.0339	0.0484	0.0638		36.0354	0.0701	0.0734	0.0854	0.0988		36.0312	0.0529	0.0573	0.0679	0.0819
							36.0499	0.0271	0.034	0.0485	0.0639		36.0617	0.0704	0.0736	0.0857	0.0994		36.0576	0.053	0.0574	0.0679	0.082
							36.0762	0.0271	0.034	0.0485	0.0639		36.0881	0.0706	0.0738	0.086	0.1		36.0839	0.053	0.0574	0.0679	0.0821
							36.1026	0.0272	0.034	0.0486	0.064		36.1145	0.0708	0.0739	0.0863	0.101		36.1103	0.0531	0.0574	0.068	0.0821
							36.129	0.0273	0.0341	0.0487	0.064		36.1408	0.0711	0.0741	0.0865	0.101		36.1366	0.0532	0.0574	0.068	0.0822
							36.1553	0.0274	0.0341	0.0488	0.0641		36.1672	0.0714	0.0743	0.0867	0.102		36.163	0.0533	0.0575	0.0681	0.0822
							36.1816	0.0274	0.0342	0.0488	0.0641		36.1936	0.0716	0.0745	0.0869	0.102		36.1893	0.0534	0.0575	0.0681	0.0823
							36.208	0.0275	0.0342	0.0489	0.0642		36.2199	0.0719	0.0747	0.0871	0.102		36.2157	0.0535	0.0576	0.0682	0.0824
							36.2343	0.0275	0.0342	0.049	0.0642		36.2463	0.0722	0.0749	0.0873	0.102		36.2421	0.0537	0.0576	0.0683	0.0824
							36.2607	0.0276	0.0343	0.049	0.0643		36.2726	0.0725	0.0751	0.0875	0.102		36.2684	0.0538	0.0577	0.0684	0.0825
							36.2871	0.0276	0.0343	0.0491	0.0644		36.299	0.0728	0.0753	0.0876	0.102		36.2948	0.0539	0.0578	0.0685	0.0826
							36.3134	0.0277	0.0343	0.0492	0.0645		36.3254	0.0732	0.0756	0.0878	0.102		36.3211	0.0541	0.0579	0.0687	0.0827
							36.3398	0.0277	0.0343	0.0493	0.0646		36.3517	0.0735	0.0759	0.0879	0.102		36.3475	0.0542	0.058	0.0688	0.0828
							36.3661	0.0278	0.0344	0.0493	0.0647		36.3781	0.0739	0.0761	0.0881	0.102		36.3739	0.0544	0.0581	0.069	0.083
							36.3925	0.0278	0.0344	0.0494	0.0648		36.4044	0.0743	0.0764	0.0882	0.102		36.4002	0.0546	0.0582	0.0692	0.0831
							36.4188	0.0279	0.0344	0.0495	0.065		36.4308	0.0747	0.0767	0.0884	0.101		36.4266	0.0548	0.0583	0.0694	0.0833
							36.4452	0.028	0.0345	0.0496	0.0651		36.4572	0.0751	0.077	0.0886	0.101		36.4529	0.055	0.0585	0.0696	0.0835
							36.4715	0.028	0.0345	0.0497	0.0652		36.4835	0.0755	0.0774	0.0888	0.101		36.4793	0.0552	0.0587	0.0698	0.0837
							36.4979	0.0281	0.0346	0.0498	0.0654		36.5099	0.076	0.0777	0.089	0.101		36.5057	0.0554	0.0588	0.07	0.0839
							36.5242	0.0282	0.0347	0.0499	0.0656		36.5362	0.0764	0.0781	0.0892	0.1		36.532	0.0556	0.059	0.0703	0.0842
							36.5506	0.0283	0.0347	0.05	0.0657		36.5626	0.0769	0.0785	0.0895	0.1		36.5584	0.0559	0.0592	0.0706	0.0845
							36.5769	0.0283	0.0348	0.0501	0.0659		36.589	0.0774	0.0789	0.0898	0.1		36.5847	0.0561	0.0594	0.0709	0.0848
							36.6033	0.0284	0.0349	0.0502	0.0661		36.6153	0.0779	0.0793	0.0901	0.0999		36.6111	0.0563	0.0597	0.0711	0.0852
							36.6296	0.0285	0.035	0.0503	0.0663		36.6417	0.0784	0.0797	0.0904	0.0999		36.6374	0.0566	0.0599	0.0714	0.0855
							36.656	0.0286	0.0351	0.0504	0.0665		36.668	0.0789	0.0801	0.0908	0.0999		36.6638	0.0568	0.0601	0.0718	0.0859
							36.6823	0.0287	0.0352	0.0505	0.0667		36.6944	0.0794	0.0804	0.0912	0.1		36.6902	0.057	0.0604	0.0721	0.0863
							36.7087	0.0289	0.0353	0.0506	0.0669		36.7208	0.0799	0.0808	0.0916	0.1		36.7165	0.0573	0.0606	0.0724	0.0867
							36.7351	0.029	0.0354	0.0507	0.0671		36.7471	0.0803	0.0812	0.092	0.1		36.7429	0.0575	0.0609	0.0727	0.0871
							36.7614	0.0291	0.0355	0.0509	0.0673		36.7735	0.0808	0.0816	0.0925	0.101		36.7692	0.0577	0.0611	0.073	0.0876
							36.7878	0.0292	0.0357	0.051	0.0675		36.7998	0.0812	0.0819	0.093	0.101		36.7956	0.0579	0.0614	0.0734	0.088
							36.8141	0.0293	0.0358	0.0511	0.0677		36.8262	0.0816	0.0822	0.0935	0.101		36.8219	0.0582	0.0616	0.0737	0.0884
							36.8405	0.0294	0.0359	0.0512	0.0679		36.8526	0.0819	0.0825	0.094	0.102		36.8483	0.0584	0.0619	0.074	0.0889
							36.8668	0.0295	0.036	0.0513	0.068		36.8789	0.0823	0.0827	0.0945	0.102		36.8747	0.0586	0.0621	0.0743	0.0893
							36.8932	0.0296	0.0362	0.0514	0.0682		36.9053	0.0826	0.083	0.095	0.103		36.901	0.0587	0.0624	0.0746	0.0897
							36.9195	0.0297	0.0363	0.0515	0.0684		36.9316	0.0828	0.0832	0.0955	0.103		36.9274	0.0589	0.0626	0.0749	0.0901
							36.9459	0.0298	0.0364	0.0516	0.0685		36.958	0.083	0.0833	0.096	0.104		36.9537	0.0591	0.0629	0.0752	0.0905
							36.9722	0.0299	0.0365	0.0517	0.0686		36.9844	0.0832	0.0834	0.0965	0.105		36.9801	0.0593	0.0631	0.0755	0.0909
							36.9986	0.03	0.0366	0.0518	0.0688		37.0107	0.0834	0.0835	0.097	0.105		37.0065	0.0594	0.0633	0.0757	0.0912
							37.0249	0.03	0.0367	0.0519	0.0689		37.0371	0.0835	0.0836	0.0974	0.106		37.0328	0.0596	0.0636	0.076	0.0915
							37.0513	0.0301	0.0368	0.052	0.069		37.0635	0.0836	0.0837	0.0979	0.107		37.0592	0.0597	0.0638	0.0762	0.0918
							37.0776	0.0301	0.0369	0.0521	0.0691		37.0898	0.0836	0.0837	0.0982	0.108		37.0855	0.0598	0.064	0.0765	0.092
							37.104	0.0302	0.0369	0.0522	0.0692		37.1162	0.0837	0.0837	0.0986	0.109		37.1119	0.06	0.0642	0.0767	0.0922
							37.1303	0.0302	0.037	0.0523	0.0692		37.1425	0.0837	0.0837	0.0989	0.11		37.1382	0.0601	0.0644	0.077	0.0924
							37.1567	0.0302	0.0371	0.0523	0.0693		37.1689	0.0837	0.0837	0.0991	0.111		37.1646	0.0602	0.0647	0.0772	0.0926
							37.183	0.0302	0.0371	0.0524	0.0693		37.1953	0.0837	0.0837	0.0994	0.112		37.191	0.0604	0.0649	0.0774	0.0927
							37.2094	0.0302	0.0372	0.0525	0.0694		37.2216	0.0837	0.0837	0.0995	0.113		37.2173	0.0605	0.0651	0.0776	0.0928
							37.2357	0.0302	0.0372	0.0526	0.0695		37.248	0.0837	0.0837	0.0997	0.114		37.2437	0.0606	0.0653	0.0779	0.0929
							37.2621	0.0302	0.0373	0.0526	0.0695		37.2743	0.0837	0.0837	0.0998	0.115		37.27	0.0608	0.0655	0.0781	0.093
							37.2884	0.0301	0.0373	0.0527	0.0695		37.3007	0.0836	0.0837	0.0999	0.116		37.2964	0.0609	0.0657	0.0783	0.093
							37.3148	0.0301	0.0373	0.0528	0.0696		37.3271	0.0836	0.0837	0.0999	0.116		37.3227	0.0611	0.0659	0.0785	0.0931
							37.3411	0.0301	0.0373	0.0529	0.0696		37.3534	0.0836	0.0837	0.1	0.117		37.3491	0.0612	0.0662	0.0788	0.0931
							37.3675	0.03	0.0373	0.0529	0.0697		37.3798	0.0837	0.0838	0.1	0.118		37.3755	0.0614	0.0664	0.079	0.0932
							37.3939	0.03	0.0374	0.053	0.0697		37.4061	0.0837	0.0839	0.1	0.118		37.4018	0.0615	0.0666	0.0792	0.0932
							37.4202	0.0299	0.0374	0.0531	0.0698		37.4325	0.0837	0.084	0.1	0.118		37.4282	0.0617	0.0669	0.0795	0.0933
							37.4466	0.0299	0.0374	0.0532	0.0699		37.4589	0.0838	0.0841	0.1	0.118		37.4545	0.0619	0.0671	0.0797	0.0933
							37.4729	0.0299	0.0374	0.0533	0.0699		37.4852	0.0838	0.0842	0.1	0.118		37.4809	0.0621	0.0674	0.08	0.0934
							37.4993	0.0298	0.0375	0.0533	0.07		37.5116	0.0839	0.0844	0.1	0.118		37.5072	0.0623	0.0676	0.0803	0.0935
							37.5256	0.0298	0.0375	0.0534	0.0701		37.538	0.084	0.0846	0.1	0.117		37.5336	0.0625	0.0679	0.0805	0.0936
							37.552	0.0298	0.0375	0.0535	0.0702		37.5643	0.0842	0.0849	0.1	0.117		37.56	0.0627	0.0682	0.0808	0.0938
							37.5783	0.0298	0.0376	0.0536	0.0703		37.5907	0.0843	0.0852	0.101	0.116		37.5863	0.0629	0.0684	0.0811	0.0939
							37.6047	0.0298	0.0376	0.0537	0.0704		37.617	0.0845	0.0855	0.101	0.116		37.6127	0.0631	0.0687	0.0814	0.0941
							37.631	0.0298	0.0377	0.0538	0.0705		37.6434	0.0847	0.0858	0.101	0.115		37.639	0.0634	0.069	0.0817	0.0943
							37.6574	0.0298	0.0377	0.0539	0.0707		37.6698	0.0849	0.0862	0.101	0.115		37.6654	0.0636	0.0693	0.082	0.0946
							37.6837	0.0299	0.0378	0.054	0.0708		37.6961	0.0851	0.0866	0.102	0.114		37.6917	0.0639	0.0696	0.0823	0.0949
							37.7101	0.0299	0.0379	0.0541	0.0709		37.7225	0.0853	0.087	0.102	0.114		37.7181	0.0641	0.0698	0.0825	0.0952
							37.7364	0.03	0.0379	0.0542	0.0711		37.7488	0.0856	0.0874	0.102	0.114		37.7445	0.0644	0.0701	0.0828	0.0955
							37.7628	0.03	0.038	0.0543	0.0713		37.7752	0.0858	0.0879	0.103	0.113		37.7708	0.0647	0.0704	0.0831	0.0959
							37.7891	0.0301	0.0381	0.0544	0.0714		37.8016	0.0861	0.0884	0.103	0.113		37.7972	0.0649	0.0707	0.0834	0.0963
							37.8155	0.0302	0.0382	0.0545	0.0716		37.8279	0.0864	0.0888	0.104	0.113		37.8235	0.0652	0.0709	0.0837	0.0967
							37.8418	0.0303	0.0383	0.0546	0.0717		37.8543	0.0866	0.0893	0.104	0.113		37.8499	0.0655	0.0712	0.084	0.0971
							37.8682	0.0304	0.0384	0.0547	0.0719		37.8807	0.0869	0.0898	0.105	0.113		37.8763	0.0657	0.0714	0.0842	0.0976
							37.8946	0.0305	0.0385	0.0548	0.0721		37.907	0.0872	0.0903	0.105	0.113		37.9026	0.066	0.0717	0.0845	0.0981
							37.9209	0.0306	0.0387	0.0549	0.0723		37.9334	0.0875	0.0907	0.106	0.113		37.929	0.0663	0.0719	0.0847	0.0987
							37.9472	0.0307	0.0388	0.055	0.0724		37.9597	0.0878	0.0912	0.106	0.113		37.9553	0.0665	0.0721	0.085	0.0992
							37.9736	0.0309	0.0389	0.0551	0.0726		37.9861	0.088	0.0916	0.107	0.113		37.9817	0.0668	0.0723	0.0852	0.0998
							38	0.031	0.039	0.0552	0.0728		38.0125	0.0883	0.092	0.108	0.113		38.008	0.0671	0.0725	0.0854	0.1
							38.0263	0.0311	0.0391	0.0553	0.0729		38.0388	0.0886	0.0923	0.108	0.114		38.0344	0.0673	0.0727	0.0856	0.101
							38.0527	0.0313	0.0392	0.0554	0.0731		38.0652	0.0888	0.0926	0.109	0.114		38.0608	0.0676	0.0729	0.0858	0.102
							38.079	0.0314	0.0393	0.0555	0.0732		38.0915	0.0891	0.0929	0.109	0.114		38.0871	0.0678	0.073	0.086	0.102
							38.1054	0.0315	0.0395	0.0555	0.0734		38.1179	0.0893	0.0932	0.11	0.115		38.1135	0.0681	0.0732	0.0862	0.103
							38.1317	0.0317	0.0396	0.0556	0.0735		38.1443	0.0895	0.0934	0.11	0.115		38.1398	0.0683	0.0733	0.0864	0.103
							38.1581	0.0318	0.0397	0.0557	0.0736		38.1706	0.0897	0.0936	0.111	0.116		38.1662	0.0685	0.0734	0.0865	0.104
							38.1844	0.0319	0.0397	0.0557	0.0738		38.197	0.0899	0.0937	0.111	0.116		38.1925	0.0687	0.0735	0.0867	0.105
							38.2108	0.032	0.0398	0.0558	0.0739		38.2233	0.0901	0.0938	0.111	0.117		38.2189	0.069	0.0736	0.0868	0.105
							38.2371	0.0322	0.0399	0.0559	0.074		38.2497	0.0903	0.0938	0.112	0.118		38.2453	0.0692	0.0737	0.087	0.106
							38.2635	0.0323	0.04	0.0559	0.0741		38.2761	0.0905	0.0938	0.112	0.118		38.2716	0.0694	0.0738	0.0871	0.106
							38.2898	0.0324	0.04	0.056	0.0742		38.3024	0.0907	0.0938	0.112	0.119		38.298	0.0696	0.0739	0.0873	0.106
							38.3162	0.0325	0.0401	0.056	0.0743		38.3288	0.0909	0.0938	0.112	0.119		38.3243	0.0698	0.074	0.0874	0.107
							38.3425	0.0326	0.0401	0.0561	0.0743		38.3551	0.0911	0.0937	0.112	0.12		38.3507	0.07	0.0741	0.0876	0.107
							38.3689	0.0327	0.0402	0.0561	0.0744		38.3815	0.0912	0.0937	0.111	0.12		38.377	0.0702	0.0741	0.0878	0.107
							38.3952	0.0327	0.0402	0.0561	0.0745		38.4079	0.0914	0.0936	0.111	0.121		38.4034	0.0704	0.0742	0.088	0.107
							38.4216	0.0328	0.0403	0.0562	0.0745		38.4342	0.0915	0.0935	0.111	0.121		38.4298	0.0706	0.0743	0.0881	0.107
							38.4479	0.0329	0.0403	0.0562	0.0746		38.4606	0.0917	0.0934	0.111	0.122		38.4561	0.0708	0.0744	0.0883	0.107
							38.4743	0.0329	0.0403	0.0563	0.0746		38.487	0.0918	0.0933	0.11	0.122		38.4825	0.071	0.0745	0.0885	0.107
							38.5007	0.0329	0.0403	0.0563	0.0747		38.5133	0.0919	0.0932	0.11	0.122		38.5088	0.0711	0.0746	0.0888	0.107
							38.527	0.033	0.0403	0.0564	0.0747		38.5397	0.0921	0.0931	0.11	0.122		38.5352	0.0713	0.0747	0.089	0.106
							38.5534	0.033	0.0403	0.0564	0.0748		38.566	0.0922	0.093	0.11	0.122		38.5616	0.0715	0.0748	0.0893	0.106
							38.5797	0.033	0.0403	0.0565	0.0749		38.5924	0.0923	0.0929	0.109	0.121		38.5879	0.0717	0.0749	0.0895	0.106
							38.6061	0.0331	0.0403	0.0565	0.0749		38.6187	0.0924	0.0928	0.109	0.121		38.6143	0.0719	0.075	0.0898	0.105
							38.6324	0.0331	0.0403	0.0566	0.075		38.6451	0.0924	0.0928	0.109	0.121		38.6406	0.0721	0.0752	0.0901	0.105
							38.6588	0.0331	0.0404	0.0566	0.075		38.6715	0.0925	0.0927	0.109	0.12		38.667	0.0723	0.0753	0.0904	0.104
							38.6851	0.0331	0.0404	0.0567	0.0751		38.6978	0.0925	0.0927	0.108	0.12		38.6934	0.0724	0.0755	0.0907	0.104
							38.7115	0.0331	0.0404	0.0568	0.0752		38.7242	0.0925	0.0927	0.108	0.119		38.7197	0.0726	0.0757	0.0911	0.104
							38.7378	0.0331	0.0404	0.0569	0.0753		38.7506	0.0925	0.0927	0.108	0.119		38.7461	0.0728	0.0759	0.0914	0.103
							38.7642	0.0332	0.0405	0.0569	0.0754		38.7769	0.0925	0.0927	0.108	0.118		38.7724	0.0729	0.0761	0.0918	0.103
							38.7905	0.0332	0.0405	0.057	0.0755		38.8033	0.0924	0.0927	0.108	0.118		38.7988	0.0731	0.0763	0.0921	0.103
							38.8169	0.0332	0.0405	0.0571	0.0756		38.8296	0.0923	0.0927	0.108	0.117		38.8251	0.0732	0.0765	0.0924	0.102
							38.8432	0.0332	0.0406	0.0572	0.0757		38.856	0.0922	0.0927	0.108	0.117		38.8515	0.0734	0.0768	0.0928	0.102
							38.8696	0.0332	0.0407	0.0574	0.0758		38.8824	0.0921	0.0927	0.108	0.117		38.8779	0.0735	0.077	0.0931	0.102
							38.8959	0.0333	0.0407	0.0575	0.0759		38.9087	0.0919	0.0928	0.108	0.117		38.9042	0.0736	0.0772	0.0934	0.102
							38.9223	0.0333	0.0408	0.0576	0.076		38.9351	0.0917	0.0928	0.108	0.117		38.9306	0.0737	0.0775	0.0937	0.102
							38.9486	0.0333	0.0409	0.0577	0.0762		38.9614	0.0915	0.0928	0.108	0.116		38.9569	0.0738	0.0777	0.094	0.102
							38.975	0.0334	0.041	0.0578	0.0763		38.9878	0.0913	0.0929	0.108	0.116		38.9833	0.0739	0.078	0.0942	0.102
							39.0013	0.0334	0.0411	0.058	0.0765		39.0142	0.0911	0.0929	0.109	0.116		39.0096	0.0739	0.0782	0.0944	0.102
							39.0277	0.0335	0.0412	0.0581	0.0766		39.0405	0.0909	0.0929	0.109	0.117		39.036	0.074	0.0784	0.0945	0.102
							39.054	0.0335	0.0413	0.0582	0.0768		39.0669	0.0906	0.0929	0.109	0.117		39.0624	0.074	0.0786	0.0947	0.102
							39.0804	0.0336	0.0414	0.0584	0.0769		39.0932	0.0904	0.0929	0.109	0.117		39.0887	0.0741	0.0788	0.0947	0.102
							39.1067	0.0336	0.0415	0.0585	0.077		39.1196	0.0901	0.0929	0.109	0.117		39.1151	0.0741	0.079	0.0948	0.102
							39.1331	0.0337	0.0416	0.0586	0.0772		39.146	0.0899	0.0929	0.109	0.118		39.1414	0.0741	0.0792	0.0948	0.103
							39.1595	0.0337	0.0417	0.0588	0.0773		39.1723	0.0896	0.0929	0.109	0.118		39.1678	0.0741	0.0793	0.0948	0.103
							39.1858	0.0338	0.0418	0.0589	0.0775		39.1987	0.0894	0.0929	0.11	0.119		39.1942	0.0741	0.0795	0.0947	0.103
							39.2122	0.0338	0.042	0.0591	0.0776		39.2251	0.0892	0.0929	0.11	0.119		39.2205	0.0741	0.0796	0.0946	0.104
							39.2385	0.0339	0.0421	0.0592	0.0778		39.2514	0.089	0.0929	0.11	0.12		39.2469	0.0741	0.0797	0.0945	0.104
							39.2649	0.0339	0.0422	0.0594	0.0779		39.2778	0.0887	0.0929	0.11	0.12		39.2732	0.0741	0.0799	0.0943	0.105
							39.2912	0.034	0.0423	0.0595	0.0781		39.3041	0.0885	0.0929	0.11	0.121		39.2996	0.0741	0.0799	0.0942	0.105
							39.3176	0.034	0.0424	0.0596	0.0782		39.3305	0.0884	0.0929	0.11	0.122		39.3259	0.0741	0.08	0.094	0.106
							39.3439	0.0341	0.0425	0.0598	0.0783		39.3569	0.0882	0.0929	0.11	0.123		39.3523	0.0741	0.0801	0.0938	0.106
							39.3703	0.0341	0.0426	0.0599	0.0785		39.3832	0.088	0.0929	0.11	0.123		39.3787	0.0741	0.0802	0.0936	0.107
							39.3966	0.0342	0.0427	0.0601	0.0786		39.4096	0.0879	0.0929	0.11	0.124		39.405	0.0741	0.0802	0.0934	0.107
							39.423	0.0342	0.0428	0.0602	0.0787		39.4359	0.0878	0.093	0.11	0.125		39.4314	0.0741	0.0802	0.0933	0.108
							39.4493	0.0343	0.0428	0.0603	0.0788		39.4623	0.0877	0.093	0.11	0.126		39.4577	0.0741	0.0803	0.0931	0.109
							39.4757	0.0343	0.0429	0.0605	0.079		39.4887	0.0876	0.0931	0.11	0.127		39.4841	0.0741	0.0803	0.0929	0.109
							39.502	0.0344	0.043	0.0606	0.0791		39.515	0.0875	0.0932	0.11	0.127		39.5104	0.0741	0.0803	0.0927	0.11
							39.5284	0.0345	0.0431	0.0607	0.0792		39.5414	0.0875	0.0933	0.11	0.128		39.5368	0.0741	0.0804	0.0926	0.11
							39.5547	0.0345	0.0432	0.0609	0.0793		39.5677	0.0875	0.0934	0.11	0.129		39.5632	0.0742	0.0804	0.0924	0.111
							39.5811	0.0346	0.0432	0.061	0.0795		39.5941	0.0875	0.0936	0.11	0.129		39.5895	0.0742	0.0804	0.0923	0.111
							39.6074	0.0346	0.0433	0.0612	0.0796		39.6205	0.0875	0.0938	0.11	0.129		39.6159	0.0743	0.0804	0.0922	0.112
							39.6338	0.0347	0.0434	0.0613	0.0797		39.6468	0.0876	0.094	0.11	0.129		39.6422	0.0743	0.0805	0.0921	0.112
							39.6602	0.0348	0.0434	0.0615	0.0799		39.6732	0.0877	0.0943	0.11	0.129		39.6686	0.0744	0.0805	0.092	0.113
							39.6865	0.0348	0.0435	0.0616	0.08		39.6996	0.0878	0.0946	0.11	0.129		39.6949	0.0744	0.0805	0.092	0.113
							39.7129	0.0349	0.0436	0.0618	0.0801		39.7259	0.0879	0.0949	0.11	0.129		39.7213	0.0745	0.0806	0.092	0.113
							39.7392	0.035	0.0437	0.0619	0.0803		39.7523	0.0881	0.0952	0.11	0.129		39.7477	0.0746	0.0806	0.092	0.113
							39.7656	0.0351	0.0438	0.0621	0.0804		39.7786	0.0883	0.0956	0.11	0.128		39.774	0.0747	0.0807	0.0921	0.113
							39.7919	0.0352	0.0439	0.0622	0.0806		39.805	0.0885	0.096	0.111	0.128		39.8004	0.0748	0.0807	0.0921	0.113
							39.8183	0.0353	0.044	0.0624	0.0808		39.8314	0.0887	0.0965	0.111	0.127		39.8267	0.0749	0.0808	0.0922	0.113
							39.8446	0.0355	0.0441	0.0625	0.0809		39.8577	0.0889	0.0969	0.111	0.127		39.8531	0.0751	0.0809	0.0924	0.113
							39.871	0.0356	0.0442	0.0627	0.0811		39.8841	0.0892	0.0975	0.112	0.126		39.8794	0.0752	0.0809	0.0925	0.113
							39.8973	0.0357	0.0443	0.0629	0.0813		39.9104	0.0895	0.098	0.112	0.126		39.9058	0.0753	0.081	0.0928	0.112
							39.9237	0.0359	0.0444	0.063	0.0815		39.9368	0.0898	0.0986	0.113	0.125		39.9322	0.0755	0.0811	0.093	0.112
							39.95	0.036	0.0445	0.0632	0.0817		39.9632	0.0901	0.0992	0.113	0.125		39.9585	0.0756	0.0813	0.0932	0.112
							39.9764	0.0362	0.0447	0.0633	0.0819		39.9895	0.0904	0.0998	0.114	0.124		39.9849	0.0758	0.0814	0.0935	0.111
							40.0027	0.0363	0.0448	0.0635	0.0821
							40.0291	0.0365	0.0449	0.0637	0.0823
							40.0554	0.0366	0.0451	0.0638	0.0825
							40.0818	0.0368	0.0452	0.064	0.0827
							40.1081	0.037	0.0454	0.0641	0.0829
							40.1345	0.0372	0.0455	0.0643	0.0832
							40.1608	0.0373	0.0457	0.0644	0.0834
							40.1872	0.0375	0.0459	0.0645	0.0836
							40.2135	0.0377	0.046	0.0647	0.0838
							40.2399	0.0379	0.0462	0.0648	0.084
							40.2662	0.038	0.0463	0.0649	0.0842
							40.2926	0.0382	0.0465	0.065	0.0844
							40.319	0.0383	0.0466	0.0652	0.0846
							40.3453	0.0385	0.0468	0.0653	0.0848
							40.3717	0.0386	0.0469	0.0654	0.085
							40.398	0.0387	0.0471	0.0655	0.0852
							40.4244	0.0388	0.0472	0.0656	0.0854
							40.4507	0.039	0.0473	0.0656	0.0855
							40.4771	0.0391	0.0474	0.0657	0.0857
							40.5034	0.0391	0.0475	0.0658	0.0859
							40.5298	0.0392	0.0476	0.0659	0.086
							40.5561	0.0393	0.0477	0.066	0.0862
							40.5825	0.0394	0.0478	0.066	0.0864
							40.6088	0.0394	0.0479	0.0661	0.0865
							40.6352	0.0395	0.048	0.0662	0.0867
							40.6615	0.0395	0.048	0.0663	0.0868
							40.6879	0.0395	0.0481	0.0663	0.087
							40.7142	0.0396	0.0481	0.0664	0.0872
							40.7406	0.0396	0.0482	0.0665	0.0873
							40.7669	0.0396	0.0482	0.0666	0.0875
							40.7933	0.0396	0.0483	0.0667	0.0877
							40.8197	0.0397	0.0483	0.0668	0.0878
							40.846	0.0397	0.0484	0.0668	0.088
							40.8723	0.0397	0.0484	0.0669	0.0882
							40.8987	0.0398	0.0485	0.067	0.0884
							40.9251	0.0398	0.0486	0.0671	0.0886
							40.9514	0.0398	0.0486	0.0673	0.0888
							40.9778	0.0399	0.0487	0.0674	0.089
							41.0041	0.0399	0.0488	0.0675	0.0892
							41.0305	0.04	0.0488	0.0676	0.0894
							41.0568	0.04	0.0489	0.0677	0.0896
							41.0832	0.0401	0.049	0.0678	0.0899
							41.1095	0.0402	0.0491	0.068	0.0901
							41.1359	0.0402	0.0492	0.0681	0.0903
							41.1622	0.0403	0.0493	0.0682	0.0905
							41.1886	0.0404	0.0494	0.0684	0.0907
							41.2149	0.0405	0.0495	0.0685	0.0909
							41.2413	0.0405	0.0496	0.0686	0.0911
							41.2676	0.0406	0.0498	0.0687	0.0913
							41.294	0.0407	0.0499	0.0689	0.0915
							41.3203	0.0408	0.05	0.069	0.0917
							41.3467	0.0409	0.0501	0.0691	0.0919
							41.373	0.041	0.0503	0.0692	0.0921
							41.3994	0.041	0.0504	0.0693	0.0922
							41.4258	0.0411	0.0505	0.0694	0.0923
							41.4521	0.0412	0.0506	0.0695	0.0925
							41.4785	0.0413	0.0507	0.0696	0.0926
							41.5048	0.0413	0.0509	0.0697	0.0927
							41.5312	0.0414	0.051	0.0698	0.0928
							41.5575	0.0415	0.0511	0.0699	0.0928
							41.5839	0.0415	0.0512	0.07	0.0929
							41.6102	0.0416	0.0513	0.0701	0.0929
							41.6366	0.0416	0.0514	0.0701	0.093
							41.6629	0.0417	0.0515	0.0702	0.093
							41.6893	0.0417	0.0516	0.0703	0.093
							41.7156	0.0418	0.0517	0.0703	0.0931
							41.742	0.0418	0.0517	0.0704	0.0931
							41.7683	0.0419	0.0518	0.0704	0.0931
							41.7947	0.0419	0.0519	0.0705	0.0931
							41.821	0.042	0.052	0.0706	0.0932
							41.8474	0.042	0.052	0.0706	0.0932
							41.8737	0.042	0.0521	0.0707	0.0932
							41.9001	0.0421	0.0522	0.0707	0.0933
							41.9264	0.0421	0.0522	0.0708	0.0933
							41.9528	0.0422	0.0523	0.0709	0.0934
							41.9791	0.0422	0.0524	0.0709	0.0935
							42.0055	0.0423	0.0524	0.071	0.0936
							42.0318	0.0424	0.0525	0.0711	0.0937
							42.0582	0.0424	0.0526	0.0711	0.0938
							42.0846	0.0425	0.0526	0.0712	0.094
							42.1109	0.0426	0.0527	0.0713	0.0941
							42.1373	0.0427	0.0528	0.0714	0.0943
							42.1636	0.0427	0.0528	0.0715	0.0945
							42.19	0.0428	0.0529	0.0715	0.0947
							42.2163	0.0429	0.053	0.0716	0.0949
							42.2427	0.043	0.053	0.0717	0.0951
							42.269	0.0431	0.0531	0.0718	0.0953
							42.2954	0.0432	0.0532	0.0719	0.0956
							42.3217	0.0433	0.0533	0.072	0.0958
							42.3481	0.0434	0.0533	0.0721	0.096
							42.3744	0.0435	0.0534	0.0722	0.0963
							42.4008	0.0435	0.0535	0.0723	0.0965
							42.4271	0.0436	0.0535	0.0724	0.0967
							42.4535	0.0437	0.0536	0.0726	0.097
							42.4798	0.0438	0.0537	0.0727	0.0972
							42.5062	0.0438	0.0537	0.0728	0.0973
							42.5325	0.0439	0.0538	0.0729	0.0975
							42.5589	0.0439	0.0539	0.073	0.0976
							42.5853	0.0439	0.0539	0.0731	0.0978
							42.6116	0.044	0.054	0.0732	0.0979
							42.6379	0.044	0.054	0.0733	0.0979
							42.6643	0.044	0.054	0.0734	0.098
							42.6907	0.044	0.0541	0.0735	0.098
							42.717	0.044	0.0541	0.0736	0.098
							42.7434	0.044	0.0541	0.0737	0.098
							42.7697	0.044	0.0542	0.0738	0.0979
							42.7961	0.044	0.0542	0.0739	0.0979
							42.8224	0.044	0.0542	0.074	0.0978
							42.8488	0.044	0.0542	0.0741	0.0977
							42.8751	0.0439	0.0542	0.0742	0.0977
							42.9015	0.0439	0.0543	0.0742	0.0976
							42.9278	0.0439	0.0543	0.0743	0.0975
							42.9542	0.0439	0.0543	0.0744	0.0975
							42.9805	0.0439	0.0544	0.0745	0.0974
							43.0069	0.0439	0.0544	0.0746	0.0974
							43.0332	0.0439	0.0544	0.0747	0.0974
							43.0596	0.0439	0.0545	0.0749	0.0974
							43.0859	0.0439	0.0546	0.075	0.0974
							43.1123	0.044	0.0546	0.0751	0.0975
							43.1386	0.044	0.0547	0.0752	0.0976
							43.165	0.0441	0.0548	0.0753	0.0977
							43.1913	0.0442	0.0549	0.0754	0.0978
							43.2177	0.0442	0.055	0.0755	0.098
							43.2441	0.0443	0.0551	0.0756	0.0983
							43.2704	0.0444	0.0552	0.0758	0.0985
							43.2968	0.0446	0.0553	0.0759	0.0989
							43.3231	0.0447	0.0555	0.076	0.0992
							43.3495	0.0448	0.0556	0.0761	0.0996
							43.3758	0.045	0.0558	0.0762	0.1
							43.4022	0.0451	0.0559	0.0764	0.101
							43.4285	0.0453	0.0561	0.0765	0.101
							43.4549	0.0455	0.0562	0.0766	0.102
							43.4812	0.0456	0.0564	0.0767	0.102
							43.5076	0.0458	0.0566	0.0768	0.103
							43.5339	0.046	0.0567	0.0769	0.103
							43.5603	0.0462	0.0569	0.0771	0.104
							43.5866	0.0463	0.0571	0.0772	0.105
							43.613	0.0465	0.0572	0.0773	0.106
							43.6393	0.0467	0.0574	0.0774	0.107
							43.6657	0.0469	0.0575	0.0775	0.107
							43.692	0.047	0.0577	0.0776	0.108
							43.7184	0.0472	0.0578	0.0777	0.109
							43.7448	0.0473	0.058	0.0778	0.11
							43.7711	0.0475	0.0581	0.0779	0.111
							43.7974	0.0476	0.0582	0.0781	0.112
							43.8238	0.0477	0.0583	0.0782	0.113
							43.8502	0.0478	0.0584	0.0783	0.114
							43.8765	0.0479	0.0585	0.0784	0.114
							43.9029	0.048	0.0585	0.0785	0.115
							43.9292	0.0481	0.0586	0.0786	0.116
							43.9556	0.0482	0.0586	0.0787	0.116
							43.9819	0.0482	0.0587	0.0789	0.117
							44.0083	0.0483	0.0587	0.079	0.117
							44.0346	0.0483	0.0587	0.0791	0.117
							44.061	0.0483	0.0587	0.0792	0.117
							44.0873	0.0483	0.0587	0.0794	0.117
							44.1137	0.0484	0.0587	0.0795	0.117
							44.14	0.0484	0.0587	0.0797	0.116
							44.1664	0.0484	0.0587	0.0798	0.115
							44.1927	0.0484	0.0587	0.08	0.115
							44.2191	0.0484	0.0587	0.0802	0.114
							44.2454	0.0484	0.0587	0.0803	0.113
							44.2718	0.0484	0.0587	0.0805	0.112
							44.2981	0.0484	0.0587	0.0807	0.111
							44.3245	0.0484	0.0587	0.0809	0.11
							44.3509	0.0484	0.0587	0.081	0.11
							44.3772	0.0484	0.0587	0.0812	0.109
							44.4036	0.0484	0.0588	0.0814	0.108
							44.4299	0.0485	0.0588	0.0816	0.107
							44.4563	0.0485	0.0589	0.0818	0.106
							44.4826	0.0486	0.059	0.082	0.106
							44.509	0.0487	0.0591	0.0822	0.105
							44.5353	0.0487	0.0592	0.0824	0.105
							44.5617	0.0488	0.0593	0.0825	0.104
							44.588	0.0489	0.0595	0.0827	0.104
							44.6144	0.049	0.0596	0.0829	0.103
							44.6407	0.0492	0.0598	0.0831	0.103
							44.6671	0.0493	0.0599	0.0832	0.102
							44.6934	0.0494	0.0601	0.0834	0.102
							44.7198	0.0496	0.0603	0.0835	0.102
							44.7461	0.0497	0.0605	0.0837	0.102
							44.7725	0.0499	0.0607	0.0838	0.102
							44.7988	0.0501	0.0609	0.084	0.102
							44.8252	0.0502	0.0612	0.0841	0.101
							44.8515	0.0504	0.0614	0.0843	0.101
							44.8779	0.0506	0.0616	0.0844	0.102
							44.9042	0.0508	0.0619	0.0845	0.102
							44.9306	0.051	0.0621	0.0847	0.102
							44.9569	0.0512	0.0623	0.0848	0.102
							44.9833	0.0514	0.0626	0.0849	0.102

## Sheet: Suppl. Fig2
YFe1-xMnxO3 (x=0.1)	Wavenumber (cm-1)	4 K	100K	200K	290K	x=0.15	Wavenumber (cm-1)	4 K	100K	200K	290K	x=0.2	Wavenumber (cm-1)	4 K	100K	200K	290K	x=0.3	Wavenumber (cm-1)	4 K	100K	200K	290K	x=0.4	Wavenumber (cm-1)	4 K	100K	200K	290K	x=0.45	Wavenumber (cm-1)	4 K	100K	200K	290K
	3.008	0.00271	0.00529	0.00294	0.000225		3.00427	0.00149	9.61448e-05	--	-0.00403		3.00558	-0.01154	-0.00832	0.000851	-0.00144		3.00527	0.00144	0.0037	0.00319	0.00315		3.00496	-0.000665	0.00354	0.000976	0.000141		3.03701	-2.31e-05	0.000394	0.00438	0.00376
	3.03439	0.00245	0.00514	0.00278	-0.000168		3.03063	0.00166	0.000363226	--	-0.00438		3.05831	-0.01195	-0.00894	-5.64e-05	-0.00225		3.03163	0.00114	0.0034	0.00284	0.00279		3.03132	-0.000966	0.00296	0.000459	-0.000464		3.14173	0.00335	0.00329	0.0072	0.00717
	3.06077	0.00218	0.005	0.00262	-0.000557		3.05698	0.00186	0.000660246	--	-0.00466		3.11104	-0.01195	-0.00917	-0.000795	-0.00286		3.058	0.000833	0.00308	0.00249	0.00242		3.05768	-0.00124	0.00241	-2.82e-05	-0.00102		3.24646	0.00507	0.00479	0.00868	0.00901
	3.08716	0.00191	0.00487	0.00246	-0.000945		3.08333	0.00209	0.000981125	--	-0.00486		3.16377	-0.01163	-0.00906	-0.00139	-0.00329		3.08436	0.000527	0.00276	0.00214	0.00203		3.08404	-0.00148	0.00189	-0.000487	-0.00153		3.35118	0.00503	0.0048	0.00868	0.00909
	3.11354	0.00163	0.00475	0.0023	-0.00133		3.10969	0.00234	0.00132	--	-0.00501		3.2165	-0.01103	-0.00869	-0.00187	-0.00358		3.11072	0.000218	0.00242	0.00179	0.00163		3.1104	-0.0017	0.00141	-0.000917	-0.00199		3.45591	0.00377	0.00371	0.00758	0.00789
	3.13993	0.00134	0.00462	0.00213	-0.00173		3.13604	0.0026	0.00167	--	-0.00509		3.26923	-0.01018	-0.00808	-0.00225	-0.00374		3.13708	-9.71e-05	0.00206	0.00144	0.00121		3.13676	-0.0019	0.000952	-0.00132	-0.00241		3.56063	0.00178	0.00192	0.00578	0.0059
	3.16632	0.00103	0.00448	0.00195	-0.00212		3.16239	0.00286	0.00202	--	-0.00513		3.32196	-0.00911	-0.00728	-0.00253	-0.0038		3.16344	-0.000419	0.00167	0.00108	0.000772		3.16312	-0.00207	0.000524	-0.00168	-0.00279		3.66536	-0.000637	-0.000337	0.00352	0.00343
	3.1927	0.000714	0.00434	0.00176	-0.00252		3.18875	0.0031	0.00237	--	-0.00512		3.37469	-0.00784	-0.00629	-0.00273	-0.00376		3.18981	-0.000749	0.00126	0.000717	0.000316		3.18948	-0.00221	0.000127	-0.00201	-0.00312		3.77008	-0.00336	-0.00294	0.000918	0.000651
	3.21909	0.000376	0.00417	0.00155	-0.00292		3.2151	0.00332	0.0027	--	-0.00508		3.42742	-0.0064	-0.00516	-0.00286	-0.00363		3.21617	-0.00109	0.000816	0.000347	-0.000154		3.21584	-0.00232	-0.000236	-0.0023	-0.00341		3.87481	-0.00631	-0.00581	-0.00192	-0.00232
	3.24547	1.65e-05	0.00397	0.00134	-0.00331		3.24145	0.0035	0.003	--	-0.00499		3.48015	-0.0048	-0.00391	-0.00289	-0.00343		3.24253	-0.00143	0.000347	-2.59e-05	-0.000633		3.24219	-0.0024	-0.000559	-0.00254	-0.00365		3.97953	-0.00935	-0.00881	-0.00485	-0.00533
	3.27186	-0.000365	0.00374	0.00111	-0.0037		3.26781	0.00363	0.00328	--	-0.00488		3.53288	-0.00311	-0.00259	-0.00283	-0.00314		3.26889	-0.00178	-0.000149	-0.000399	-0.00111		3.26855	-0.00244	-0.000838	-0.00273	-0.00384		4.08425	-0.0122	-0.0116	-0.00756	-0.00803
	3.29825	-0.000768	0.00347	0.000864	-0.00407		3.29416	0.00369	0.0035	--	-0.00474		3.58561	-0.00138	-0.00123	-0.00267	-0.00277		3.29525	-0.00212	-0.000665	-0.000767	-0.00158		3.29491	-0.00245	-0.00106	-0.00286	-0.00397		4.18898	-0.0142	-0.0137	-0.0095	-0.00986
	3.32463	-0.00119	0.00316	0.000607	-0.0044		3.32051	0.00367	0.00367	--	-0.00458		3.63834	0.000289681	6.69e-05	-0.0024	-0.00232		3.32162	-0.00245	-0.00119	-0.00112	-0.00202		3.32127	-0.00242	-0.00123	-0.00292	-0.00405		4.2937	-0.0147	-0.0142	-0.00993	-0.0101
	3.35102	-0.00163	0.0028	0.000341	-0.0047		3.34687	0.00355	0.00377	--	-0.0044		3.69107	0.00177	0.00122	-0.00202	-0.0018		3.34798	-0.00277	-0.00172	-0.00145	-0.00242		3.34763	-0.00234	-0.00133	-0.00291	-0.00407		4.39843	-0.013	-0.0128	-0.00842	-0.00848
	3.3774	-0.00208	0.00239	7.16e-05	-0.00494		3.37322	0.00333	0.00379	--	-0.00422		3.7438	0.00292	0.00214	-0.00153	-0.0012		3.37434	-0.00306	-0.00224	-0.00175	-0.00276		3.37399	-0.00223	-0.00136	-0.00284	-0.00403		4.50315	-0.00974	-0.0097	-0.00535	-0.00535
	3.40379	-0.00253	0.00195	-0.000194	-0.00511		3.39957	0.00301	0.00372	--	-0.00403		3.79652	0.00361	0.00272	-0.000959	-0.000564476		3.4007	-0.00331	-0.00272	-0.002	-0.00303		3.40035	-0.00209	-0.00132	-0.00269	-0.00393		4.60788	-0.0058	-0.00601	-0.00166	-0.00173
	3.43018	-0.00296	0.00148	-0.000445	-0.00522		3.42593	0.00259	0.00357	--	-0.00386		3.84925	0.00378	0.00293	-0.000349	8.10322e-05		3.42706	-0.00351	-0.00315	-0.00219	-0.00321		3.42671	-0.00191	-0.00122	-0.00248	-0.00378		4.7126	-0.00223	-0.00264	0.0017	0.0015
	3.45656	-0.00335	0.001	-0.000672	-0.00525		3.45228	0.00208	0.00332	--	-0.00369		3.90198	0.00347	0.00278	0.000249	0.00069078		3.45343	-0.00364	-0.00352	-0.00232	-0.0033		3.45307	-0.00172	-0.00106	-0.0022	-0.00358		4.81733	0.000432	-0.000139	0.00419	0.00386
	3.48295	-0.00369	0.000534	-0.000865	-0.00521		3.47863	0.00148	0.00297	--	-0.00356		3.95471	0.0028	0.00235	0.000784	0.00122		3.47979	-0.00372	-0.00381	-0.00239	-0.00331		3.47943	-0.00152	-0.000845	-0.00189	-0.00333		4.92205	0.00205	0.00138	0.00566	0.00524
	3.50933	-0.00397	9.55e-05	-0.00101	-0.0051		3.50499	0.000830755	0.00254	--	-0.00345		4.00744	0.00194	0.00175	0.00122	0.00164		3.50615	-0.00372	-0.00402	-0.0024	-0.00324		3.50579	-0.00131	-0.000602	-0.00154	-0.00304		5.02678	0.00275	0.002	0.00623	0.00576
	3.53572	-0.00417	-0.000295	-0.00112	-0.00494		3.53134	0.000137499	0.00203	--	-0.00339		4.06017	0.00105	0.00111	0.00155	0.00192		3.53251	-0.00367	-0.00414	-0.00235	-0.0031		3.53215	-0.00112	-0.000342	-0.00118	-0.00273		5.1315	0.00273	0.00192	0.00608	0.00562
	3.56211	-0.00427	-0.000623	-0.00117	-0.00473		3.55769	-0.000574919	0.00145	--	-0.00336		4.1129	0.000250689	0.000517	0.00178	0.00208		3.55888	-0.00356	-0.00418	-0.00226	-0.00291		3.55851	-0.000944	-7.96e-05	-0.000814	-0.0024		5.23622	0.00221	0.00137	0.00545	0.00504
	3.58849	-0.0043	-0.000881	-0.00117	-0.00448		3.58405	-0.00129	0.000825094	--	-0.00339		4.16563	-0.000384805	3.55e-05	0.00191	0.00214		3.58524	-0.0034	-0.00416	-0.00212	-0.00268		3.58487	-0.000785	0.000174	-0.000466	-0.00207		5.34095	0.00142	0.000545	0.00455	0.00421
	3.61488	-0.00423	-0.00107	-0.00114	-0.00421		3.6104	-0.00198	0.000160051	--	-0.00347		4.21836	-0.000826565	-0.000307	0.00197	0.00211		3.6116	-0.0032	-0.00407	-0.00196	-0.00242		3.61122	-0.000647	0.000409	-0.000143	-0.00173		5.44567	0.000543	-0.000364	0.00356	0.00331
	3.64126	-0.0041	-0.00119	-0.00107	-0.00393		3.63675	-0.00263	-0.000522833	--	-0.0036		4.27109	-0.00107	-0.000504	0.00197	0.00203		3.63796	-0.00298	-0.00392	-0.00178	-0.00215		3.63758	-0.00053	0.000619	0.000145	-0.00141		5.5504	-0.000268	-0.0012	0.00265	0.00248
	3.66765	-0.00391	-0.00124	-0.00097	-0.00364		3.66311	-0.00324	-0.00121	--	-0.00377		4.32382	-0.00114	-0.000566	0.00194	0.00191		3.66432	-0.00275	-0.00375	-0.00159	-0.00188		3.66394	-0.000433	0.0008	0.000393	-0.0011		5.65512	-0.000908	-0.00187	0.00192	0.00181
	3.69404	-0.00368	-0.00125	-0.000854	-0.00335		3.68946	-0.00378	-0.00187	--	-0.00399		4.37655	-0.00106	-0.00051	0.00188	0.00179		3.69069	-0.00251	-0.00354	-0.0014	-0.0016		3.6903	-0.000353	0.000951	0.000597	-0.000824		5.75985	-0.00133	-0.00231	0.00141	0.00133
	3.72042	-0.00341	-0.00121	-0.000726	-0.00306		3.71581	-0.00426	-0.0025	--	-0.00424		4.42928	-0.000851121	-0.000357	0.0018	0.00167		3.71705	-0.00227	-0.00331	-0.00121	-0.00134		3.71666	-0.000289	0.00107	0.000758	-0.000572		5.86457	-0.00154	-0.00255	0.00112	0.00102
	3.74681	-0.00313	-0.00114	-0.000593	-0.00278		3.74217	-0.00467	-0.00309	--	-0.00452		4.48201	-0.000543133	-0.000127	0.00172	0.00157		3.74341	-0.00203	-0.00308	-0.00102	-0.00109		3.74302	-0.000236	0.00117	0.000876	-0.000351		5.9693	-0.00159	-0.00264	0.000981	0.000842
	3.77319	-0.00283	-0.00104	-0.000459	-0.00251		3.76852	-0.005	-0.00362	--	-0.00481		4.53474	-0.000161952	0.000159	0.00164	0.00149		3.76977	-0.00181	-0.00283	-0.000836	-0.000843		3.76938	-0.000193	0.00123	0.000955	-0.000162		6.07402	-0.00158	-0.00266	0.000917	0.000715
	3.79958	-0.00254	-0.00093	-0.000328	-0.00224		3.79487	-0.00526	-0.00408	--	-0.0051		4.58747	0.000268615	0.000482	0.00155	0.00143		3.79613	-0.00159	-0.00259	-0.000662	-0.000615		3.79574	-0.000157	0.00128	0.000998	-4.29e-06		6.17874	-0.00157	-0.00269	0.000848	0.000573
	3.82597	-0.00224	-0.000805	-0.000201	-0.00199		3.82123	-0.00545	-0.00446	--	-0.0054		4.6402	0.000726345	0.000824	0.00146	0.0014		3.8225	-0.00139	-0.00235	-0.000497	-0.000401		3.8221	-0.000126	0.0013	0.00101	0.000122		6.28347	-0.00162	-0.0028	0.000708	0.000368
	3.85235	-0.00195	-0.000674	-8.04e-05	-0.00174		3.84758	-0.00557	-0.00476	--	-0.00567		4.69293	0.00119	0.00117	0.00137	0.00139		3.84886	-0.0012	-0.00211	-0.000342	-0.000202		3.84846	-9.89e-05	0.00131	0.000993	0.00022		6.38819	-0.00177	-0.00302	0.000461	7.63e-05
	3.87874	-0.00167	-0.000539	3.27e-05	-0.0015		3.87393	-0.00562	-0.00498	--	-0.00593		4.74566	0.00164	0.0015	0.00129	0.00141		3.87522	-0.00102	-0.00188	-0.000195	-1.68e-05		3.87482	-7.33e-05	0.0013	0.000953	0.000292		6.49292	-0.00203	-0.00336	0.0001	-0.000297
	3.90512	-0.0014	-0.000403	0.000138	-0.00127		3.90029	-0.0056	-0.00512	--	-0.00617		4.79839	0.00206	0.00181	0.0012	0.00145		3.90158	-0.000862	-0.00166	-5.66e-05	0.000154		3.90118	-4.83e-05	0.00127	0.000893	0.00034		6.59764	-0.00236	-0.00377	-0.000345	-0.000713
	3.93151	-0.00114	-0.000269	0.000235	-0.00105		3.92664	-0.00552	-0.00518	--	-0.00637		4.85111	0.00242	0.00207	0.00112	0.0015		3.92794	-0.000711	-0.00145	7.34e-05	0.000311		3.92754	-2.26e-05	0.00124	0.000817	0.000367		6.70237	-0.0027	-0.0042	-0.000811	-0.00111
	3.9579	-0.000885	-0.000136	0.000325	-0.000836		3.95299	-0.00539	-0.00516	--	-0.00653		4.90384	0.00272	0.00228	0.00103	0.00156		3.95431	-0.000573	-0.00125	0.000196	0.000455		3.9539	4.74e-06	0.0012	0.000729	0.000377		6.80709	-0.00295	-0.00455	-0.0012	-0.00138
	3.98428	-0.000646	-7.04e-06	0.000407	-0.000628		3.97935	-0.0052	-0.00506	-0.0047	-0.00666		4.95657	0.00293	0.00241	0.000946	0.00163		3.98067	-0.000447	-0.00106	0.000311	0.000586		3.98025	3.44e-05	0.00115	0.000631	0.000372		6.91182	-0.00302	-0.00471	-0.00141	-0.00144
	4.01067	-0.000418	0.000118	0.000482	-0.000428		4.0057	-0.00496	-0.00489	-0.00418	-0.00675		5.0093	0.00305	0.00248	0.000861	0.00169		4.00703	-0.000331	-0.000877	0.000419	0.000704		4.00661	6.72e-05	0.00109	0.000527	0.000355		7.01654	-0.0028	-0.00457	-0.00133	-0.0012
	4.03705	-0.000201	0.00024	0.000551	-0.000234		4.03205	-0.00467	-0.00466	-0.00363	-0.0068		5.06203	0.00305	0.00245	0.000776	0.00173		4.03339	-0.000227	-0.000707	0.00052	0.00081		4.03297	0.000104	0.00104	0.000419	0.000329		7.12126	-0.00225	-0.0041	-0.000934	-0.000659
	4.06344	4.92e-06	0.000357	0.000613	-4.73e-05		4.05841	-0.00435	-0.00437	-0.00306	-0.00681		5.11476	0.00295	0.00235	0.000694	0.00175		4.05975	-0.000132	-0.000549	0.000615	0.000902		4.05933	0.000144	0.000975	0.000308	0.000297		7.22599	-0.00142	-0.00334	-0.000243	0.000136
	4.08983	0.000199	0.000469	0.000669	0.000133		4.08476	-0.00398	-0.00403	-0.00248	-0.00678		5.16749	0.00274	0.00215	0.000615	0.00174		4.08612	-4.7e-05	-0.000402	0.000704	0.000983		4.08569	0.000189	0.000913	0.000199	0.00026		7.33071	-0.000436	-0.00241	0.000625	0.00105
	4.11621	0.000382	0.000577	0.00072	0.000307		4.11111	-0.00359	-0.00364	-0.00188	-0.00671		5.22022	0.00244	0.00188	0.000541	0.0017		4.11248	2.85e-05	-0.000268	0.000787	0.00105		4.11205	0.000238	0.000851	9.21e-05	0.000221		7.43544	0.000556	-0.00147	0.00152	0.00194
	4.1426	0.000552	0.000679	0.000765	0.000473		4.13746	-0.00316	-0.00322	-0.00129	-0.00661		5.27295	0.00205	0.00154	0.000475	0.0016		4.13884	9.49e-05	-0.000146	0.000864	0.0011		4.13841	0.000293	0.00079	-1.02e-05	0.000182		7.54016	0.00142	-0.000661	0.0023	0.00269
	4.16898	0.000711	0.000776	0.000806	0.000633		4.16382	-0.00271	-0.00277	-0.000693124	-0.00647		5.32568	0.0016	0.00116	0.000418	0.00147		4.1652	0.000152	-3.71e-05	0.000936	0.00115		4.16477	0.000352	0.000732	-0.000106	0.000145		7.64489	0.00206	-5.52e-05	0.00289	0.00322
	4.19537	0.000856	0.000868	0.000843	0.000784		4.19017	-0.00225	-0.0023	-0.000108318	-0.0063		5.37841	0.00113	0.000742	0.000373	0.00129		4.19156	0.000201	5.82e-05	0.001	0.00117		4.19113	0.000415	0.000678	-0.000194	0.00011		7.74961	0.00249	0.000328	0.00326	0.00356
	4.22176	0.000988	0.000953	0.000875	0.000928		4.21652	-0.00176	-0.00181	0.000460604	-0.0061		5.43114	0.00064383	0.000323	0.00034	0.00107		4.21793	0.000241	0.000139	0.00106	0.00119		4.21749	0.000483	0.000628	-0.000272	8.03e-05		7.85434	0.00273	0.000525	0.00346	0.00373
	4.24814	0.00111	0.00103	0.000903	0.00106		4.24288	-0.00127	-0.00131	0.00101	-0.00587		5.48387	0.000188559	-7.65e-05	0.000322	0.000831516		4.24429	0.000272	0.000206	0.00111	0.00119		4.24385	0.000555	0.000584	-0.00034	5.56e-05		7.95906	0.00285	0.000598	0.00353	0.00381
	4.27453	0.00121	0.0011	0.000927	0.00119		4.26923	-0.000781677	-0.000806589	0.00152	-0.00562		5.5366	-0.000214151	-0.000436	0.000316	0.000575177		4.27065	0.000295	0.000257	0.00116	0.00118		4.27021	0.000629	0.000546	-0.000395	3.72e-05		8.06379	0.00291	0.000613	0.00353	0.00386
	4.30091	0.0013	0.00116	0.000948	0.00131		4.29558	-0.000292028	-0.000309524	0.00199	-0.00535		5.58933	-0.00054346	-0.000738	0.000322	0.000320875		4.29701	0.000309	0.000293	0.00119	0.00115		4.29657	0.000706	0.000515	-0.000437	2.56e-05		8.16851	0.00297	0.000627	0.00354	0.00393
	4.3273	0.00137	0.00122	0.000966	0.00141		4.32194	0.000188793	0.000177159	0.00241	-0.00505		5.64206	-0.000785573	-0.000971	0.000337	8.46359e-05		4.32337	0.000315	0.000313	0.00122	0.00111		4.32293	0.000784	0.000492	-0.000464	2.12e-05		8.27323	0.00306	0.000676	0.00357	0.00404
	4.35368	0.00143	0.00126	0.000981	0.00151		4.34829	0.000654914	0.000647583	0.00276	-0.00474		5.69479	-0.000934659	-0.00113	0.000358	-0.000118505		4.34974	0.000313	0.000318	0.00124	0.00105		4.34929	0.000861	0.000477	-0.000477	2.43e-05		8.37796	0.0032	0.000779	0.00365	0.00421
	4.38007	0.00147	0.00129	0.000993	0.0016		4.37464	0.0011	0.0011	0.00303	-0.00441		5.74752	-0.000992931	-0.00122	0.000381	-0.000275754		4.3761	0.000303	0.000307	0.00125	0.000982		4.37564	0.000935	0.00047	-0.000475	3.46e-05		8.48268	0.00339	0.000934	0.00378	0.00443
	4.40646	0.00149	0.00131	0.001	0.00168		4.401	0.00152	0.00152	0.00322	-0.00407		5.80025	-0.000969967	-0.00124	0.000403	-0.000377403		4.40246	0.000285	0.00028	0.00126	0.0009		4.402	0.00101	0.000471	-0.000458	5.2e-05		8.58741	0.00361	0.00113	0.00395	0.00468
	4.43284	0.0015	0.00132	0.00101	0.00175		4.42735	0.00191	0.00191	0.00332	-0.00372		5.85298	-0.000881433	-0.00121	0.000419	-0.000417238		4.42882	0.00026	0.00024	0.00125	0.000806		4.42836	0.00107	0.00048	-0.000426	7.58e-05		8.69213	0.00385	0.00134	0.00413	0.00494
	4.45923	0.0015	0.00131	0.00102	0.00181		4.4537	0.00226	0.00226	0.0033	-0.00336		5.9057	-0.000747404	-0.00114	0.000427	-0.000392567		4.45518	0.000228	0.000186	0.00124	0.000702		4.45472	0.00113	0.000496	-0.000381	0.000106		8.79686	0.00407	0.00154	0.00431	0.00519
	4.48561	0.00148	0.0013	0.00103	0.00187		4.48006	0.00258	0.00258	0.00317	-0.003		5.95843	-0.000590434	-0.00106	0.000422	-0.000303993		4.48155	0.000191	0.000121	0.00121	0.000588		4.48108	0.00117	0.000518	-0.000322	0.00014		8.90158	0.00424	0.00169	0.00445	0.00539
	4.512	0.00145	0.00128	0.00104	0.00191		4.50641	0.00285	0.00286	0.00292	-0.00264		6.01116	-0.000433532	-0.000968	0.000405	-0.000155033		4.50791	0.000148	4.64e-05	0.00118	0.000466		4.50744	0.00121	0.000545	-0.000252	0.000179		9.00631	0.00434	0.00176	0.00451	0.00551
	4.53839	0.00141	0.00125	0.00105	0.00196		4.53276	0.00308	0.00309	0.00255	-0.00228		6.06389	-0.000298146	-0.000895	0.000375	4.83039e-05		4.53427	0.000103	-3.6e-05	0.00115	0.000339		4.5338	0.00123	0.000576	-0.000171	0.000222		9.11103	0.00431	0.00172	0.00448	0.00553
	4.56477	0.00137	0.00121	0.00106	0.00199		4.55912	0.00326	0.00328	0.00207	-0.00193		6.11662	-0.000202277	-0.000848	0.000334	0.000297958		4.56063	5.42e-05	-0.000124	0.0011	0.000208		4.56016	0.00124	0.000609	-8.23e-05	0.000267		9.21575	0.00416	0.00155	0.00434	0.00543
	4.59116	0.00132	0.00117	0.00107	0.00203		4.58547	0.0034	0.00342	0.00149	-0.00159		6.16935	-0.000158847	-0.000838	0.000284	0.000584257		4.58699	4.53e-06	-0.000214	0.00106	7.62e-05		4.58652	0.00124	0.000644	1.39e-05	0.000313		9.32048	0.00387	0.00126	0.00408	0.00522
	4.61754	0.00127	0.00113	0.00109	0.00206		4.61182	0.00349	0.00353	0.000812613	-0.00125		6.22208	-0.000174489	-0.000866	0.000231	0.000896387		4.61336	-4.51e-05	-0.000305	0.001	-5.43e-05		4.61288	0.00122	0.00068	0.000115	0.000361		9.4252	0.00349	0.00089	0.00376	0.00494
	4.64393	0.00122	0.00109	0.00112	0.00209		4.63818	0.00354	0.00359	6.19349e-05	-0.000934888		6.27481	-0.000248891	-0.000933	0.000181	0.00122		4.63972	-9.35e-05	-0.000394	0.000951	-0.000181		4.63924	0.00119	0.000716	0.000221	0.00041		9.52993	0.00312	0.000535	0.00347	0.00469
	4.67032	0.00118	0.00105	0.00115	0.00213		4.66453	0.00355	0.0036	-0.000742955	-0.000632397		6.32754	-0.000374835	-0.00103	0.000141	0.00155		4.66608	-0.000139	-0.000479	0.000898	-0.000301		4.6656	0.00116	0.000751	0.000329	0.00046		9.63465	0.00288	0.000324	0.00333	0.0046
	4.6967	0.00114	0.00102	0.00118	0.00216		4.69088	0.00353	0.00358	-0.00158	-0.000349271		6.38027	-0.000538953	-0.00115	0.000117	0.00187		4.69244	-0.000182	-0.000558	0.000845	-0.000411		4.69196	0.00111	0.000785	0.000438	0.00051		9.73938	0.00289	0.000363	0.00343	0.00474
	4.72309	0.00111	0.001	0.00123	0.00219		4.71724	0.00347	0.00353	-0.00242	-8.79231e-05		6.433	-0.000723151	-0.00127	0.000117	0.00218		4.7188	-0.00022	-0.000629	0.000794	-0.00051		4.71832	0.00106	0.000819	0.000547	0.000562		9.8441	0.00317	0.00068	0.00381	0.00515
	4.74947	0.00109	0.000989	0.00127	0.00223		4.74359	0.00338	0.00344	-0.00325	0.000149454		6.48573	-0.000906513	-0.00138	0.000145	0.00246		4.74517	-0.000252	-0.000691	0.000747	-0.000593		4.74467	0.001	0.000853	0.000657	0.000616		9.94883	0.00369	0.00122	0.00439	0.00577
	4.77586	0.00108	0.000989	0.00132	0.00227		4.76994	0.00327	0.00332	-0.00405	0.000360923		6.53846	-0.00107	-0.00146	0.000206	0.00272		4.77153	-0.000279	-0.000743	0.000703	-0.00066		4.77103	0.000951	0.000889	0.000766	0.000673		10.0535	0.00432	0.00187	0.0051	0.0065
	4.80225	0.00108	0.000999	0.00138	0.00231		4.7963	0.00314	0.00318	-0.00478	0.000544837		6.59119	-0.00119	-0.0015	0.000303	0.00295		4.79789	-0.000299	-0.000784	0.000664	-0.000707		4.79739	0.000902	0.000926	0.000875	0.000732		10.1583	0.00498	0.00253	0.00583	0.00724
	4.82863	0.0011	0.00102	0.00144	0.00235		4.82265	0.00299	0.00302	-0.00544	0.000699869		6.64392	-0.00124	-0.00149	0.000435	0.00315		4.82425	-0.000314	-0.000814	0.00063	-0.000734		4.82375	0.00086	0.000966	0.000983	0.000796		10.263	0.00559	0.00315	0.00654	0.00794
	4.85502	0.00112	0.00106	0.00151	0.0024		4.849	0.00283	0.00283	-0.006	0.000825039		6.69665	-0.00123	-0.00141	0.000599	0.00334		4.85061	-0.000322	-0.000833	0.000602	-0.000739		4.85011	0.000828	0.00101	0.00109	0.000864		10.3677	0.00612	0.00368	0.00718	0.00856
	4.8814	0.00116	0.0011	0.00157	0.00244		4.87536	0.00265	0.00264	-0.00646	0.000919728		6.74938	-0.00114	-0.00127	0.000793	0.00352		4.87698	-0.000324	-0.000841	0.000578	-0.000722		4.87647	0.000806	0.00106	0.0012	0.000937		10.4725	0.00654	0.00411	0.00775	0.0091
	4.90779	0.00121	0.00115	0.00164	0.00249		4.90171	0.00247	0.00243	-0.00681	0.000983693		6.80211	-0.000973927	-0.00106	0.00101	0.0037		4.90334	-0.000321	-0.00084	0.000559	-0.000683		4.90283	0.000797	0.00111	0.0013	0.00101		10.5772	0.00685	0.00443	0.00825	0.00955
	4.93418	0.00126	0.00122	0.00171	0.00253		4.92806	0.00229	0.00221	-0.00705	0.00102		6.85484	-0.000732798	-0.000787	0.00124	0.00388		4.9297	-0.000314	-0.00083	0.000545	-0.000622		4.92919	0.0008	0.00116	0.0014	0.00109		10.6819	0.00706	0.00464	0.0087	0.00992
	4.96056	0.00132	0.00129	0.00178	0.00258		4.95442	0.00211	0.00199	-0.00718	0.00102		6.90757	-0.000430096	-0.000471	0.00148	0.00409		4.95606	-0.000302	-0.000811	0.000535	-0.000542		4.95555	0.000817	0.00122	0.0015	0.00118		10.7866	0.00717	0.00475	0.00909	0.0102
	4.98695	0.00139	0.00136	0.00184	0.00262		4.98077	0.00192	0.00176	-0.00719	0.000994422		6.96029	-8.19657e-05	-0.000124	0.00173	0.00433		4.98243	-0.000287	-0.000786	0.000529	-0.000444		4.98191	0.000845	0.00128	0.00159	0.00126		10.8913	0.00722	0.00476	0.00944	0.0104
	5.01333	0.00146	0.00144	0.0019	0.00266		5.00712	0.00174	0.00154	-0.0071	0.000940462		7.01302	0.000291036	0.000237	0.00196	0.0046		5.00879	-0.00027	-0.000755	0.000524	-0.000331		5.00827	0.000885	0.00134	0.00167	0.00135		10.9961	0.00723	0.00471	0.00976	0.0106
	5.03972	0.00153	0.00152	0.00196	0.00269		5.03348	0.00156	0.00132	-0.00692	0.000859984		7.06575	0.000664496	0.000588	0.00218	0.00491		5.03515	-0.000252	-0.00072	0.000522	-0.000204		5.03463	0.000934	0.0014	0.00175	0.00143		11.1008	0.00723	0.00462	0.01	0.0107
	5.06611	0.0016	0.0016	0.00201	0.00272		5.05983	0.00139	0.00111	-0.00664	0.000754777		7.11848	0.00101	0.000907	0.00237	0.00527		5.06151	-0.000234	-0.000682	0.00052	-6.77e-05		5.06099	0.00099	0.00145	0.00182	0.00151		11.2055	0.00727	0.00458	0.0103	0.0107
	5.09249	0.00167	0.00168	0.00206	0.00274		5.08618	0.00122	0.000899406	-0.0063	0.000626868		7.17121	0.0013	0.00117	0.00253	0.00566		5.08787	-0.000217	-0.000644	0.000518	7.59e-05		5.08735	0.00105	0.0015	0.00188	0.00158		11.3102	0.00737	0.00468	0.0105	0.0107
	5.11888	0.00174	0.00176	0.0021	0.00276		5.11254	0.00106	0.000700223	-0.00588	0.000478491		7.22394	0.0015	0.00135	0.00265	0.0061		5.11424	-0.000202	-0.000605	0.000515	0.000224		5.11371	0.00112	0.00155	0.00192	0.00165		11.415	0.00754	0.00494	0.0106	0.0106
	5.14526	0.0018	0.00184	0.00213	0.00277		5.13889	0.00090577	0.000510909	-0.00542	0.000312044		7.27667	0.00157	0.00141	0.00273	0.00658		5.1406	-0.000191	-0.000569	0.000509	0.000373		5.14006	0.00119	0.00158	0.00196	0.00171		11.5197	0.00776	0.00529	0.0107	0.0105
	5.17165	0.00186	0.0019	0.00215	0.00277		5.16524	0.000758193	0.000332501	-0.00491	0.000130051		7.3294	0.00149	0.00136	0.00277	0.0071		5.16696	-0.000184	-0.000537	0.0005	0.000522		5.16642	0.00125	0.0016	0.00198	0.00176		11.6244	0.00797	0.00563	0.0107	0.0103
	5.19804	0.00191	0.00197	0.00216	0.00276		5.1916	0.000617341	0.000165764	-0.00436	-6.48778e-05		7.38213	0.00127	0.00117	0.00277	0.00764		5.19332	-0.000182	-0.000509	0.000487	0.000666		5.19278	0.00132	0.00162	0.00198	0.0018		11.7291	0.00816	0.00589	0.0106	0.0101
	5.22442	0.00195	0.00202	0.00216	0.00273		5.21795	0.000482962	1.11965e-05	-0.00379	-0.000270084		7.43486	0.000946205	0.000895	0.00273	0.0082		5.21968	-0.000187	-0.000488	0.000468	0.000805		5.21914	0.00138	0.00162	0.00198	0.00183		11.8339	0.00829	0.00605	0.0105	0.00984
	5.25081	0.00198	0.00206	0.00215	0.0027		5.2443	0.000354644	-0.000130973	-0.00321	-0.000482896		7.48759	0.000653246	0.000612	0.00265	0.00876		5.24605	-0.0002	-0.000476	0.000443	0.000935		5.2455	0.00143	0.00161	0.00196	0.00185		11.9386	0.00836	0.00612	0.0104	0.00953
	5.27719	0.002	0.00209	0.00213	0.00265		5.27066	0.000231831	-0.000260779	-0.00262	-0.000700664		7.54032	0.000536953	0.000433	0.00255	0.00931		5.27241	-0.000222	-0.000473	0.000411	0.00106		5.27186	0.00148	0.00158	0.00192	0.00187		12.0433	0.00837	0.00611	0.0102	0.00922
	5.30358	0.002	0.0021	0.00209	0.00259		5.29701	0.000113844	-0.000378511	-0.00203	-0.000920794		7.59305	0.00064542	0.000424	0.00244	0.00983		5.29877	-0.000253	-0.00048	0.000371	0.00117		5.29822	0.00153	0.00155	0.00188	0.00187		12.148	0.00836	0.00607	0.01	0.0089
	5.32997	0.00199	0.00211	0.00204	0.00252		5.32336	-9.96626e-08	-0.00048471	-0.00145	-0.00114		7.64578	0.000885258	0.000557	0.00232	0.0103		5.32513	-0.000293	-0.0005	0.000323	0.00126		5.32458	0.00156	0.0015	0.00182	0.00186		12.2528	0.00835	0.00602	0.00985	0.00861
	5.35635	0.00197	0.0021	0.00198	0.00243		5.34972	-0.000110865	-0.000580151	-0.000886663	-0.00136		7.69851	0.00112	0.000745	0.00222	0.01072		5.35149	-0.000345	-0.000532	0.000265	0.00135		5.35094	0.00159	0.00143	0.00176	0.00184		12.3575	0.00838	0.00602	0.00975	0.00836
	5.38274	0.00193	0.00207	0.00191	0.00233		5.37607	-0.000219373	-0.000665826	-0.000343071	-0.00157		7.75124	0.00128	0.000907	0.00214	0.01105		5.37786	-0.000406	-0.000578	0.000199	0.00141		5.3773	0.0016	0.00136	0.00168	0.00182		12.4622	0.00846	0.00608	0.00971	0.00819
	5.40912	0.00188	0.00203	0.00183	0.00222		5.40242	-0.000326575	-0.000742926	0.000173557	-0.00178		7.80397	0.00134	0.00101	0.00208	0.01128		5.40422	-0.000479	-0.000638	0.000124	0.00147		5.40366	0.00161	0.00127	0.0016	0.00179		12.5669	0.00861	0.00622	0.00975	0.00809
	5.43551	0.00181	0.00197	0.00174	0.0021		5.42878	-0.000433424	-0.000812805	0.000658073	-0.00197		7.8567	0.00133	0.00105	0.00206	0.0114		5.43058	-0.000562	-0.000711	3.95e-05	0.00151		5.43002	0.0016	0.00118	0.00152	0.00175		12.6717	0.00883	0.00643	0.00986	0.00807
	5.4619	0.00173	0.0019	0.00163	0.00197		5.45513	-0.000540839	-0.000876949	0.00111	-0.00216		7.90943	0.00126	0.00104	0.00208	0.0114		5.45694	-0.000655	-0.000799	-5.25e-05	0.00153		5.45638	0.00159	0.00108	0.00144	0.00172		12.7764	0.00911	0.00671	0.01	0.00812
	5.48828	0.00163	0.00181	0.00152	0.00183		5.48148	-0.000649677	-0.000936938	0.00151	-0.00233		7.96216	0.00118	0.00101	0.00212	0.01128		5.4833	-0.000757	-0.000898	-0.000152	0.00154		5.48274	0.00157	0.000972	0.00136	0.00168		12.8811	0.00941	0.00702	0.0102	0.00822
	5.51467	0.00152	0.00171	0.0014	0.00169		5.50784	-0.000760694	-0.000994396	0.00188	-0.0025		8.01489	0.00109	0.000973	0.0022	0.01105		5.50967	-0.000866	-0.00101	-0.000256	0.00154		5.50909	0.00154	0.000864	0.00128	0.00164		12.9858	0.00973	0.00735	0.0105	0.00836
	5.54105	0.0014	0.0016	0.00128	0.00155		5.53419	-0.000874511	-0.00105	0.00219	-0.00264		8.06761	0.00103	0.000947	0.00231	0.01072		5.53603	-0.000981	-0.00113	-0.000365	0.00153		5.53545	0.0015	0.000756	0.00121	0.0016		13.0906	0.01	0.00768	0.0107	0.00852
	5.56744	0.00127	0.00149	0.00116	0.00141		5.56054	-0.000991587	-0.00111	0.00246	-0.00278		8.12034	0.000999937	0.000941	0.00244	0.0103		5.56239	-0.0011	-0.00126	-0.000476	0.00151		5.56181	0.00146	0.000651	0.00115	0.00156		13.1953	0.0103	0.008	0.011	0.00869
	5.59383	0.00114	0.00136	0.00104	0.00127		5.5869	-0.00111	-0.00117	0.00267	-0.00289		8.17307	0.00101	0.000962	0.00259	0.00981		5.58875	-0.00122	-0.00139	-0.000587	0.00148		5.58817	0.00142	0.000553	0.0011	0.00153		13.3	0.0106	0.0083	0.0112	0.00888
	5.62021	0.001	0.00124	0.000931	0.00115		5.61325	-0.00124	-0.00123	0.00283	-0.003		8.2258	0.00105	0.00101	0.00275	0.00928		5.61511	-0.00134	-0.00153	-0.000695	0.00145		5.61453	0.00137	0.000463	0.00106	0.00151		13.4047	0.0108	0.00861	0.0115	0.00908
	5.6466	0.000872	0.00112	0.000829	0.00104		5.6396	-0.00136	-0.0013	0.00294	-0.00308		8.27853	0.00113	0.00108	0.00293	0.00872		5.64148	-0.00145	-0.00166	-0.000798	0.00142		5.64089	0.00133	0.000384	0.00104	0.00149		13.5095	0.0111	0.00891	0.0118	0.0093
	5.67298	0.000747	0.00101	0.00074	0.000955		5.66596	-0.00149	-0.00137	0.003	-0.00316		8.33126	0.00125	0.00118	0.00311	0.00816		5.66784	-0.00156	-0.00179	-0.000894	0.00139		5.66725	0.00129	0.000319	0.00104	0.00148		13.6142	0.0113	0.00922	0.0121	0.00953
	5.69937	0.000635	0.000903	0.000668	0.000887		5.69231	-0.00163	-0.00145	0.00301	-0.00322		8.38399	0.00138	0.00128	0.00329	0.00761		5.6942	-0.00166	-0.00191	-0.00098	0.00137		5.69361	0.00125	0.00027	0.00106	0.00147		13.7189	0.0115	0.00954	0.0125	0.00974
	5.72576	0.000538	0.000816	0.000616	0.000844		5.71866	-0.00176	-0.00153	0.00296	-0.00326		8.43672	0.00152	0.00139	0.00348	0.00708		5.72056	-0.00175	-0.00202	-0.00105	0.00135		5.71997	0.00122	0.000238	0.0011	0.00148		13.8236	0.0117	0.00986	0.0128	0.00993
	5.75214	0.000462	0.000747	0.000586	0.000827		5.74501	-0.0019	-0.00163	0.00287	-0.00329		8.48945	0.00166	0.00149	0.00366	0.00658		5.74692	-0.00182	-0.00211	-0.00111	0.00135		5.74633	0.0012	0.000225	0.00115	0.0015		13.9284	0.0119	0.0101	0.0131	0.01
	5.77853	0.000409	0.000701	0.00058	0.000838		5.77137	-0.00203	-0.00172	0.00274	-0.00332		8.54218	0.00179	0.00158	0.00383	0.00613		5.77329	-0.00188	-0.00219	-0.00116	0.00136		5.77269	0.00119	0.00023	0.00123	0.00152		14.0331	0.012	0.0104	0.0133	0.0101
	5.80491	0.000382	0.000679	0.0006	0.000877		5.79772	-0.00217	-0.00183	0.00257	-0.00333		8.59491	0.0019	0.00165	0.004	0.00573		5.79965	-0.00192	-0.00225	-0.00119	0.00138		5.79905	0.00119	0.000253	0.00132	0.00155		14.1378	0.0121	0.0105	0.0134	0.0101
	5.8313	0.000382	0.000683	0.000644	0.000943		5.82407	-0.0023	-0.00194	0.00236	-0.00333		8.64764	0.00198	0.00169	0.00415	0.00538		5.82601	-0.00194	-0.00229	-0.0012	0.00141		5.82541	0.00119	0.000293	0.00142	0.00159		14.2425	0.012	0.0106	0.0135	0.0101
	5.85769	0.000411	0.000714	0.000713	0.00104		5.85043	-0.00242	-0.00205	0.00212	-0.00333		8.70037	0.00203	0.00169	0.00429	0.00509		5.85237	-0.00194	-0.00232	-0.0012	0.00146		5.85177	0.00121	0.000348	0.00154	0.00163		14.3473	0.0119	0.0106	0.0134	0.0101
	5.88407	0.000467	0.00077	0.000805	0.00115		5.87678	-0.00254	-0.00216	0.00185	-0.00332		8.7531	0.00204	0.00167	0.00441	0.00484		5.87873	-0.00193	-0.00232	-0.00119	0.00152		5.87812	0.00124	0.000416	0.00168	0.00168		14.452	0.0117	0.0105	0.0133	0.0101
	5.91046	0.00055	0.00085	0.000917	0.00129		5.90313	-0.00266	-0.00228	0.00155	-0.0033		8.80583	0.00202	0.00161	0.00453	0.00465		5.9051	-0.0019	-0.0023	-0.00115	0.00159		5.90448	0.00128	0.000495	0.00181	0.00172		14.5567	0.0115	0.0104	0.0131	0.0102
	5.93684	0.000657	0.000953	0.00105	0.00145		5.92949	-0.00277	-0.0024	0.00124	-0.00329		8.85856	0.00196	0.00152	0.00463	0.0045		5.93146	-0.00186	-0.00227	-0.00111	0.00167		5.93084	0.00132	0.000582	0.00196	0.00177		14.6614	0.0112	0.0102	0.0129	0.0102
	5.96323	0.000786	0.00108	0.00119	0.00163		5.95584	-0.00286	-0.00251	0.000916622	-0.00327		8.91129	0.00188	0.00141	0.00472	0.00439		5.95782	-0.0018	-0.00222	-0.00105	0.00175		5.9572	0.00137	0.000674	0.0021	0.00181		14.7661	0.0109	0.0101	0.0127	0.0102
	5.98961	0.000934	0.00122	0.00135	0.00182		5.98219	-0.00295	-0.00262	0.000582736	-0.00325		8.96402	0.00178	0.00129	0.0048	0.00433		5.98418	-0.00173	-0.00215	-0.000985	0.00184		5.98356	0.00142	0.000767	0.00224	0.00185		14.8709	0.0107	0.00991	0.0125	0.0101
	6.016	0.0011	0.00137	0.00151	0.00202		6.00855	-0.00303	-0.00273	0.000244889	-0.00322		9.01675	0.00166	0.00117	0.00488	0.00429		6.01054	-0.00165	-0.00208	-0.00091	0.00193		6.00992	0.00147	0.00086	0.00238	0.00188		14.9756	0.0104	0.00978	0.0123	0.0101
	6.04239	0.00127	0.00153	0.00168	0.00223		6.0349	-0.0031	-0.00283	-9.22746e-05	-0.0032		9.06948	0.00155	0.00105	0.00496	0.00429		6.03691	-0.00156	-0.00199	-0.000826	0.00202		6.03628	0.00152	0.000948	0.00251	0.00191		15.0803	0.0102	0.00967	0.0122	0.0101
	6.06877	0.00145	0.00171	0.00185	0.00244		6.06125	-0.00315	-0.00292	-0.000424282	-0.00318		9.1222	0.00146	0.000944	0.00505	0.0043		6.06327	-0.00146	-0.00189	-0.000738	0.00211		6.06264	0.00157	0.00103	0.00263	0.00192		15.1851	0.01	0.0096	0.0121	0.0102
	6.09516	0.00164	0.00188	0.00202	0.00265		6.08761	-0.00319	-0.003	-0.000746884	-0.00316		9.17493	0.00138	0.000866	0.00514	0.00434		6.08963	-0.00136	-0.00178	-0.000645	0.00219		6.089	0.00161	0.0011	0.00274	0.00193		15.2898	0.00989	0.00957	0.0121	0.0102
	6.12154	0.00183	0.00206	0.00219	0.00286		6.11396	-0.00322	-0.00307	-0.00106	-0.00313		9.22766	0.00134	0.000822	0.00525	0.00438		6.11599	-0.00125	-0.00167	-0.000549	0.00226		6.11536	0.00165	0.00117	0.00283	0.00192		15.3945	0.00979	0.00955	0.012	0.0103
	6.14793	0.00202	0.00224	0.00235	0.00307		6.14031	-0.00323	-0.00312	-0.00135	-0.00311		9.28039	0.00133	0.000818	0.00536	0.00444		6.14235	-0.00115	-0.00155	-0.000453	0.00233		6.14172	0.00168	0.00122	0.00291	0.0019		15.4992	0.00972	0.00955	0.012	0.0104
	6.17432	0.00221	0.00241	0.00251	0.00327		6.16667	-0.00323	-0.00316	-0.00162	-0.00309		9.33312	0.00136	0.000857	0.0055	0.0045		6.16872	-0.00104	-0.00144	-0.000356	0.00239		6.16808	0.00171	0.00126	0.00298	0.00187		15.6039	0.00966	0.00955	0.012	0.0104
	6.2007	0.00239	0.00258	0.00265	0.00346		6.19302	-0.00322	-0.00319	-0.00187	-0.00306		9.38585	0.00144	0.000939	0.00564	0.00456		6.19508	-0.000929	-0.00132	-0.00026	0.00243		6.19444	0.00173	0.00129	0.00303	0.00183		15.7087	0.00961	0.00953	0.012	0.0105
	6.22709	0.00257	0.00274	0.00279	0.00365		6.21937	-0.00319	-0.0032	-0.00209	-0.00304		9.43858	0.00156	0.00106	0.00581	0.00463		6.22144	-0.000823	-0.0012	-0.000166	0.00247		6.2208	0.00175	0.00131	0.00308	0.00178		15.8134	0.00955	0.00949	0.0119	0.0105
	6.25347	0.00273	0.00289	0.00291	0.00382		6.24573	-0.00315	-0.00319	-0.00229	-0.00301		9.49131	0.00171	0.00123	0.00598	0.0047		6.2478	-0.00072	-0.00109	-7.57e-05	0.0025		6.24716	0.00176	0.00132	0.0031	0.00172		15.9181	0.0095	0.00943	0.0119	0.0105
	6.27986	0.00289	0.00302	0.00302	0.00398		6.27208	-0.0031	-0.00316	-0.00245	-0.00297		9.54404	0.00189	0.00142	0.00617	0.00476		6.27416	-0.000621	-0.00098	1.12e-05	0.00252		6.27351	0.00176	0.00132	0.00312	0.00165		16.0228	0.00945	0.00936	0.0118	0.0105
	6.30625	0.00303	0.00315	0.00312	0.00412		6.29843	-0.00303	-0.00311	-0.00259	-0.00293		9.59677	0.0021	0.00164	0.00636	0.00483		6.30053	-0.000527	-0.000876	9.35e-05	0.00253		6.29987	0.00177	0.00132	0.00313	0.00158		16.1276	0.00943	0.00929	0.0118	0.0106
	6.33263	0.00316	0.00326	0.0032	0.00425		6.32479	-0.00294	-0.00304	-0.0027	-0.00288		9.6495	0.00232	0.00187	0.00656	0.0049		6.32689	-0.000438	-0.000779	0.000171	0.00253		6.32623	0.00177	0.0013	0.00314	0.00151		16.2323	0.00946	0.00926	0.0118	0.0106
	6.35902	0.00328	0.00336	0.00327	0.00436		6.35114	-0.00284	-0.00296	-0.00278	-0.00281		9.70223	0.00254	0.00211	0.00676	0.00497		6.35325	-0.000356	-0.000689	0.000242	0.00253		6.35259	0.00177	0.00128	0.00313	0.00143		16.337	0.00954	0.00928	0.0118	0.0108
	6.3854	0.00338	0.00344	0.00333	0.00445		6.37749	-0.00273	-0.00285	-0.00282	-0.00274		9.75496	0.00276	0.00234	0.00695	0.00504		6.37961	-0.00028	-0.000608	0.000308	0.00252		6.37895	0.00178	0.00126	0.00313	0.00135		16.4417	0.00969	0.00936	0.0119	0.0109
	6.41179	0.00346	0.0035	0.00337	0.00453		6.40385	-0.00261	-0.00272	-0.00285	-0.00266		9.80769	0.00297	0.00257	0.00714	0.00512		6.40598	-0.000212	-0.000537	0.000367	0.0025		6.40531	0.00178	0.00124	0.00312	0.00128		16.5465	0.00989	0.00949	0.0121	0.0112
	6.43818	0.00353	0.00354	0.00339	0.00458		6.4302	-0.00247	-0.00258	-0.00284	-0.00256		9.86042	0.00315	0.00277	0.00732	0.00519		6.43234	-0.000151	-0.000476	0.000419	0.00247		6.43167	0.00179	0.00121	0.00312	0.00121		16.6512	0.0101	0.00967	0.0123	0.0114
	6.46456	0.00358	0.00357	0.00341	0.00462		6.45655	-0.00233	-0.00242	-0.00282	-0.00245		9.91315	0.00332	0.00295	0.00749	0.00527		6.4587	-9.74e-05	-0.000425	0.000465	0.00244		6.45803	0.0018	0.00119	0.00311	0.00115		16.7559	0.0104	0.00987	0.0125	0.0117
	6.49095	0.00362	0.00358	0.00341	0.00464		6.48291	-0.00217	-0.00224	-0.00277	-0.00232		9.96588	0.00345	0.0031	0.00764	0.00535		6.48506	-5.18e-05	-0.000385	0.000505	0.0024		6.48439	0.00182	0.00117	0.00311	0.0011		16.8606	0.0107	0.0101	0.0127	0.012
	6.51733	0.00363	0.00357	0.00339	0.00464		6.50926	-0.002	-0.00205	-0.00271	-0.00217		10.0186	0.00355	0.00322	0.00778	0.00542		6.51142	-1.39e-05	-0.000357	0.000538	0.00236		6.51075	0.00184	0.00115	0.00312	0.00105		16.9654	0.0109	0.0102	0.0128	0.0122
	6.54372	0.00363	0.00354	0.00336	0.00462		6.53561	-0.00183	-0.00185	-0.00264	-0.002		10.0713	0.00362	0.00331	0.0079	0.00549		6.53779	1.67e-05	-0.00034	0.000566	0.00232		6.53711	0.00187	0.00114	0.00313	0.00102		17.0701	0.0111	0.0104	0.0129	0.0124
	6.57011	0.00361	0.00349	0.00332	0.00458		6.56197	-0.00165	-0.00164	-0.00255	-0.00182		10.1241	0.00367	0.00337	0.008	0.00556		6.56415	4.04e-05	-0.000333	0.000588	0.00227		6.56347	0.0019	0.00113	0.00316	0.000991		17.1748	0.0113	0.0104	0.013	0.0125
	6.59649	0.00357	0.00342	0.00327	0.00453		6.58832	-0.00147	-0.00142	-0.00246	-0.00161		10.1768	0.00368	0.00339	0.00809	0.00562		6.59051	5.78e-05	-0.000336	0.000605	0.00222		6.58983	0.00195	0.00113	0.00319	0.000979		17.2795	0.0113	0.0104	0.013	0.0125
	6.62288	0.00352	0.00334	0.00322	0.00447		6.61467	-0.00128	-0.00119	-0.00237	-0.00138		10.2295	0.00368	0.00339	0.00817	0.00567		6.61687	6.96e-05	-0.000349	0.000618	0.00217		6.61619	0.00199	0.00115	0.00323	0.000979		17.3843	0.0113	0.0104	0.0129	0.0126
	6.64926	0.00345	0.00325	0.00315	0.0044		6.64103	-0.00109	-0.000960641	-0.00228	-0.00114		10.2822	0.00365	0.00337	0.00823	0.00571		6.64323	7.67e-05	-0.000369	0.000629	0.00212		6.64254	0.00205	0.00116	0.00328	0.000993		17.489	0.0113	0.0102	0.0129	0.0125
	6.67565	0.00337	0.00314	0.00308	0.00432		6.66738	-0.000905766	-0.000731324	-0.0022	-0.000870628		10.335	0.0036	0.00332	0.00829	0.00574		6.6696	8.02e-05	-0.000396	0.000637	0.00207		6.6689	0.00211	0.00119	0.00335	0.00102		17.5937	0.0111	0.0101	0.0128	0.0125
	6.70204	0.00328	0.00302	0.00301	0.00423		6.69373	-0.000721516	-0.000504513	-0.00212	-0.000584494		10.3877	0.00354	0.00326	0.00833	0.00575		6.69596	8.12e-05	-0.000428	0.000645	0.00202		6.69526	0.00218	0.00123	0.00343	0.00106		17.6984	0.011	0.00992	0.0127	0.0125
	6.72842	0.00319	0.0029	0.00293	0.00414		6.72009	-0.000541855	-0.000282733	-0.00206	-0.000279898		10.4404	0.00348	0.00319	0.00837	0.00575		6.72232	8.09e-05	-0.000464	0.000652	0.00197		6.72162	0.00225	0.00128	0.00351	0.00111		17.8032	0.0108	0.00976	0.0126	0.0125
	6.75481	0.00308	0.00277	0.00286	0.00406		6.74644	-0.000368498	-6.83464e-05	-0.00201	4.20594e-05		10.4932	0.00341	0.00311	0.00841	0.00573		6.74868	8.04e-05	-0.000501	0.000661	0.00193		6.74798	0.00233	0.00134	0.00361	0.00118		17.9079	0.0106	0.00964	0.0126	0.0125
	6.78119	0.00297	0.00264	0.00278	0.00397		6.77279	-0.000203003	0.000136514	-0.00197	0.000380052		10.5459	0.00334	0.00302	0.00844	0.00569		6.77504	8.08e-05	-0.000538	0.000673	0.00189		6.77434	0.00241	0.00141	0.00372	0.00125		18.0126	0.0105	0.00958	0.0127	0.0127
	6.80758	0.00287	0.00252	0.00272	0.00389		6.79915	-4.67139e-05	0.00033	-0.00195	0.000732554		10.5986	0.00327	0.00293	0.00848	0.00564		6.80141	8.33e-05	-0.000573	0.000687	0.00185		6.8007	0.00249	0.00148	0.00383	0.00133		18.1173	0.0105	0.00957	0.0128	0.0128
	6.83397	0.00276	0.0024	0.00265	0.00381		6.8255	9.92737e-05	0.000510598	-0.00195	0.0011		10.6514	0.00321	0.00285	0.00852	0.00557		6.82777	8.86e-05	-0.000604	0.000705	0.00182		6.82706	0.00257	0.00157	0.00395	0.00142		18.2221	0.0105	0.00961	0.0129	0.013
	6.86035	0.00266	0.00229	0.0026	0.00375		6.85185	0.000234151	0.00067716	-0.00197	0.00147		10.7041	0.00315	0.00276	0.00856	0.00549		6.85413	9.73e-05	-0.00063	0.000728	0.0018		6.85342	0.00265	0.00165	0.00408	0.00151		18.3268	0.0105	0.00966	0.0131	0.0132
	6.88674	0.00257	0.0022	0.00255	0.00369		6.87821	0.000357416	0.000828932	-0.00201	0.00186		10.7568	0.0031	0.00269	0.00862	0.00541		6.88049	0.00011	-0.000651	0.000754	0.00178		6.87978	0.00273	0.00174	0.0042	0.00161		18.4315	0.0106	0.00972	0.0132	0.0134
	6.91312	0.00249	0.00212	0.00251	0.00364		6.90456	0.000468882	0.000965555	-0.00206	0.00225		10.8095	0.00305	0.00262	0.00868	0.00531		6.90685	0.000127	-0.000665	0.000785	0.00176		6.90614	0.00281	0.00183	0.00432	0.00171		18.5362	0.0106	0.00976	0.0133	0.0135
	6.93951	0.00242	0.00205	0.00249	0.00361		6.93091	0.000568671	0.00109	-0.00212	0.00265		10.8623	0.00301	0.00256	0.00876	0.00521		6.93322	0.000147	-0.000672	0.00082	0.00175		6.9325	0.00287	0.00192	0.00444	0.00181		18.641	0.0107	0.00978	0.0133	0.0136
	6.9659	0.00236	0.002	0.00247	0.00358		6.95727	0.000657193	0.00119	-0.0022	0.00305		10.915	0.00298	0.0025	0.00884	0.00512		6.95958	0.000171	-0.000672	0.000859	0.00175		6.95886	0.00293	0.00201	0.00455	0.0019		18.7457	0.0107	0.00979	0.0133	0.0137
	6.99228	0.00231	0.00197	0.00246	0.00356		6.98362	0.000735112	0.00129	-0.0023	0.00345		10.9677	0.00296	0.00246	0.00894	0.00503		6.98594	0.000198	-0.000666	0.0009	0.00174		6.98522	0.00299	0.00209	0.00465	0.00198		18.8504	0.0107	0.00979	0.0133	0.0137
	7.01867	0.00228	0.00196	0.00246	0.00355		7.00997	0.000803301	0.00137	-0.0024	0.00385		11.0205	0.00294	0.00242	0.00905	0.00495		7.0123	0.000227	-0.000653	0.000942	0.00175		7.01157	0.00303	0.00217	0.00475	0.00206		18.9551	0.0108	0.0098	0.0133	0.0138
	7.04505	0.00226	0.00196	0.00247	0.00356		7.03633	0.000862781	0.00143	-0.00251	0.00425		11.0732	0.00292	0.0024	0.00917	0.00489		7.03866	0.000256	-0.000636	0.000986	0.00175		7.03793	0.00307	0.00223	0.00482	0.00213		19.0599	0.0108	0.00983	0.0134	0.0139
	7.07144	0.00225	0.00199	0.00249	0.00356		7.06268	0.000914665	0.00149	-0.00262	0.00464		11.1259	0.00291	0.00238	0.00929	0.00485		7.06503	0.000286	-0.000614	0.00103	0.00175		7.06429	0.00309	0.00229	0.00489	0.00219		19.1646	0.0109	0.0099	0.0134	0.014
	7.09783	0.00225	0.00203	0.00252	0.00358		7.08903	0.000960089	0.00154	-0.00273	0.00503		11.1787	0.00291	0.00238	0.00942	0.00484		7.09139	0.000315	-0.00059	0.00107	0.00175		7.09065	0.00311	0.00234	0.00494	0.00223		19.2693	0.011	0.01	0.0135	0.0142
	7.12421	0.00227	0.00208	0.00255	0.0036		7.11539	0.001	0.00158	-0.00283	0.0054		11.2314	0.00292	0.00239	0.00955	0.00485		7.11775	0.000341	-0.000565	0.00111	0.00176		7.11701	0.00311	0.00237	0.00497	0.00226		19.374	0.0112	0.0101	0.0137	0.0143
	7.1506	0.0023	0.00215	0.00259	0.00363		7.14174	0.00104	0.00162	-0.00293	0.00577		11.2841	0.00294	0.00241	0.00969	0.00488		7.14411	0.000363	-0.000539	0.00114	0.00176		7.14337	0.00311	0.0024	0.00498	0.00227		19.4788	0.0113	0.0103	0.0138	0.0145
	7.17698	0.00234	0.00224	0.00264	0.00367		7.16809	0.00107	0.00165	-0.00302	0.00613		11.3368	0.00297	0.00245	0.00982	0.00495		7.17047	0.000382	-0.000514	0.00117	0.00175		7.16973	0.0031	0.00241	0.00498	0.00227		19.5835	0.0115	0.0104	0.014	0.0147
	7.20337	0.00239	0.00233	0.00269	0.00371		7.19445	0.0011	0.00167	-0.00309	0.00647		11.3896	0.00302	0.0025	0.00994	0.00503		7.19684	0.000395	-0.000491	0.0012	0.00175		7.19609	0.00307	0.00241	0.00497	0.00226		19.6882	0.0116	0.0105	0.0141	0.0149
	7.22976	0.00245	0.00244	0.00274	0.00376		7.2208	0.00112	0.00169	-0.00314	0.0068		11.4423	0.00308	0.00257	0.0101	0.00515		7.2232	0.000403	-0.000471	0.00122	0.00174		7.22245	0.00304	0.0024	0.00493	0.00223		19.7929	0.0116	0.0106	0.0142	0.015
	7.25614	0.00252	0.00255	0.0028	0.00382		7.24715	0.00115	0.00171	-0.00317	0.00711		11.495	0.00317	0.00266	0.0102	0.00528		7.24956	0.000407	-0.000453	0.00123	0.00173		7.24881	0.00301	0.00238	0.00489	0.00219		19.8976	0.0115	0.0105	0.0142	0.015
	7.28253	0.0026	0.00268	0.00287	0.00388		7.27351	0.00117	0.00173	-0.00318	0.00741		11.5478	0.00327	0.00277	0.0102	0.00544		7.27592	0.000405	-0.000437	0.00124	0.00171		7.27517	0.00297	0.00236	0.00483	0.00215		20.0024	0.0113	0.0104	0.0141	0.0149
	7.30891	0.00268	0.00281	0.00293	0.00396		7.29986	0.0012	0.00175	-0.00316	0.00769		11.6005	0.0034	0.0029	0.0103	0.0056		7.30228	0.0004	-0.000423	0.00125	0.0017		7.30153	0.00293	0.00232	0.00476	0.00209		20.1071	0.0111	0.0102	0.0139	0.0148
	7.3353	0.00277	0.00294	0.003	0.00403		7.32621	0.00122	0.00177	-0.00311	0.00796		11.6532	0.00356	0.00305	0.0103	0.00578		7.32865	0.000394	-0.000409	0.00125	0.00169		7.32789	0.00288	0.00229	0.00468	0.00203		20.2118	0.0108	0.00993	0.0137	0.0146
	7.36169	0.00287	0.00307	0.00308	0.00412		7.35256	0.00124	0.00179	-0.00303	0.0082		11.7059	0.00373	0.00322	0.0104	0.00596		7.35501	0.000388	-0.000394	0.00126	0.00167		7.35425	0.00284	0.00225	0.0046	0.00196		20.3165	0.0105	0.00966	0.0135	0.0144
	7.38807	0.00297	0.00321	0.00315	0.00421		7.37892	0.00126	0.00181	-0.00291	0.00843		11.7587	0.00393	0.0034	0.0104	0.00614		7.38137	0.000384	-0.000375	0.00126	0.00166		7.38061	0.00281	0.00221	0.00452	0.00189		20.4213	0.0102	0.00943	0.0134	0.0143
	7.41446	0.00308	0.00335	0.00322	0.00431		7.40527	0.00127	0.00183	-0.00276	0.00864		11.8114	0.00414	0.0036	0.0103	0.00631		7.40773	0.000386	-0.000351	0.00128	0.00166		7.40696	0.00278	0.00218	0.00444	0.00183		20.526	0.01	0.00929	0.0133	0.0143
	7.44084	0.00318	0.00348	0.0033	0.00442		7.43162	0.00129	0.00185	-0.00258	0.00882		11.8641	0.00436	0.00381	0.0103	0.00647		7.43409	0.000395	-0.000319	0.0013	0.00165		7.43332	0.00276	0.00215	0.00436	0.00177		20.6307	0.00996	0.00926	0.0133	0.0143
	7.46723	0.00329	0.00361	0.00338	0.00452		7.45798	0.0013	0.00187	-0.00236	0.00899		11.9169	0.00459	0.00402	0.0102	0.00662		7.46046	0.000414	-0.000278	0.00133	0.00166		7.45968	0.00275	0.00213	0.00428	0.00172		20.7355	0.01	0.00934	0.0134	0.0145
	7.49362	0.0034	0.00373	0.00345	0.00463		7.48433	0.00131	0.00189	-0.00211	0.00914		11.9696	0.00483	0.00424	0.0101	0.00676		7.48682	0.000442	-0.000228	0.00137	0.00167		7.48604	0.00275	0.00212	0.00421	0.00167		20.8402	0.0102	0.00954	0.0137	0.0148
	7.52	0.00351	0.00385	0.00353	0.00474		7.51068	0.00132	0.00191	-0.00182	0.00927		12.0223	0.00505	0.00445	0.01	0.00687		7.51318	0.000481	-0.000168	0.00142	0.00169		7.5124	0.00276	0.00212	0.00415	0.00164		20.9449	0.0105	0.00984	0.014	0.0151
	7.54639	0.00362	0.00396	0.0036	0.00485		7.53704	0.00133	0.00193	-0.00151	0.00937		12.0751	0.00527	0.00465	0.00986	0.00696		7.53954	0.000528	-0.000102	0.00148	0.00171		7.53876	0.00278	0.00212	0.00409	0.00161		21.0496	0.0108	0.0102	0.0144	0.0156
	7.57277	0.00372	0.00406	0.00367	0.00495		7.56339	0.00133	0.00195	-0.00116	0.00946		12.1278	0.00548	0.00483	0.0097	0.00704		7.5659	0.000582	-3.06e-05	0.00155	0.00173		7.56512	0.00282	0.00214	0.00405	0.0016		21.1544	0.0112	0.0106	0.0148	0.016
	7.59916	0.00382	0.00415	0.00373	0.00504		7.58974	0.00134	0.00198	-0.000796251	0.00952		12.1805	0.00566	0.00501	0.00953	0.00709		7.59227	0.000639	4.23e-05	0.00162	0.00176		7.59148	0.00286	0.00216	0.00401	0.00159		21.2591	0.0117	0.0111	0.0153	0.0165
	7.62555	0.0039	0.00422	0.00379	0.00512		7.6161	0.00134	0.002	-0.000406765	0.00956		12.2332	0.00582	0.00515	0.00934	0.00712		7.61863	0.000697	0.000113	0.00169	0.00178		7.61784	0.00291	0.00219	0.00397	0.00159		21.3638	0.0121	0.0115	0.0157	0.017
	7.65193	0.00398	0.00428	0.00385	0.0052		7.64245	0.00134	0.00203	4.59846e-07	0.00959		12.286	0.00595	0.00528	0.00914	0.00714		7.64499	0.000752	0.000179	0.00176	0.00181		7.6442	0.00296	0.00222	0.00394	0.00159		21.4685	0.0125	0.0119	0.0161	0.0175
	7.67832	0.00405	0.00432	0.0039	0.00526		7.6688	0.00133	0.00205	0.000421428	0.00959		12.3387	0.00606	0.00538	0.00894	0.00714		7.67135	0.000801	0.000236	0.00182	0.00182		7.67056	0.00301	0.00226	0.00391	0.0016		21.5732	0.0128	0.0122	0.0165	0.0179
	7.7047	0.00411	0.00436	0.00394	0.0053		7.69516	0.00133	0.00207	0.000851956	0.00958		12.3914	0.00613	0.00546	0.00873	0.00713		7.69771	0.000841	0.000281	0.00188	0.00184		7.69692	0.00307	0.00229	0.00388	0.00162		21.678	0.0131	0.0125	0.0169	0.0183
	7.73109	0.00416	0.00437	0.00398	0.00533		7.72151	0.00132	0.0021	0.00129	0.00954		12.4442	0.00618	0.00551	0.00852	0.00711		7.72408	0.000871	0.000313	0.00192	0.00184		7.72328	0.00312	0.00233	0.00385	0.00163		21.7827	0.0133	0.0128	0.0172	0.0187
	7.75747	0.00419	0.00437	0.00401	0.00535		7.74786	0.00131	0.00212	0.00172	0.00949		12.4969	0.0062	0.00554	0.00831	0.00708		7.75044	0.000889	0.00033	0.00196	0.00184		7.74964	0.00318	0.00237	0.00382	0.00165		21.8874	0.0135	0.013	0.0175	0.019
	7.78386	0.00421	0.00435	0.00403	0.00535		7.77422	0.0013	0.00214	0.00216	0.00943		12.5496	0.00621	0.00556	0.0081	0.00705		7.7768	0.000895	0.000331	0.00198	0.00183		7.77599	0.00323	0.0024	0.00379	0.00167		21.9921	0.0136	0.0131	0.0178	0.0193
	7.81025	0.00422	0.00432	0.00405	0.00534		7.80057	0.00128	0.00217	0.00258	0.00934		12.6023	0.0062	0.00556	0.00791	0.00702		7.80316	0.000888	0.000317	0.00199	0.00181		7.80235	0.00327	0.00243	0.00376	0.00169		22.0969	0.0137	0.0132	0.018	0.0195
	7.83663	0.00422	0.00428	0.00406	0.00532		7.82692	0.00127	0.00219	0.003	0.00924		12.6551	0.00618	0.00555	0.00772	0.00699		7.82953	0.000868	0.000288	0.00199	0.00178		7.82871	0.00331	0.00246	0.00372	0.0017		22.2016	0.0137	0.0133	0.0182	0.0197
	7.86302	0.0042	0.00423	0.00406	0.00529		7.85328	0.00126	0.0022	0.0034	0.00913		12.7078	0.00616	0.00553	0.00755	0.00697		7.85589	0.000838	0.000245	0.00198	0.00175		7.85507	0.00335	0.00249	0.00369	0.00172		22.3063	0.0138	0.0134	0.0183	0.0199
	7.8894	0.00417	0.00416	0.00405	0.00526		7.87963	0.00124	0.00222	0.00378	0.00901		12.7605	0.00615	0.00552	0.00739	0.00695		7.88225	0.000798	0.00019	0.00196	0.00171		7.88143	0.00338	0.00252	0.00365	0.00174		22.411	0.0138	0.0134	0.0184	0.02
	7.91579	0.00413	0.00409	0.00404	0.00521		7.90598	0.00122	0.00223	0.00414	0.00888		12.8133	0.00614	0.00552	0.00725	0.00694		7.90861	0.000749	0.000125	0.00193	0.00167		7.90779	0.00341	0.00255	0.00362	0.00176		22.5158	0.0138	0.0135	0.0185	0.0201
	7.94218	0.00408	0.00401	0.00403	0.00517		7.93234	0.00121	0.00225	0.00448	0.00873		12.866	0.00615	0.00552	0.00713	0.00694		7.93497	0.000694	5.13e-05	0.0019	0.00162		7.93415	0.00343	0.00257	0.00358	0.00177		22.6205	0.0138	0.0134	0.0185	0.0201
	7.96856	0.00403	0.00393	0.00401	0.00513		7.95869	0.00119	0.00226	0.00479	0.00858		12.9187	0.00618	0.00554	0.00701	0.00695		7.96134	0.000635	-2.76e-05	0.00186	0.00157		7.96051	0.00345	0.0026	0.00355	0.00179		22.7252	0.0137	0.0134	0.0185	0.0202
	7.99495	0.00398	0.00385	0.004	0.00509		7.98504	0.00118	0.00227	0.00507	0.00842		12.9715	0.00624	0.00558	0.00692	0.00697		7.9877	0.000573	-0.00011	0.00182	0.00152		7.98687	0.00347	0.00263	0.00351	0.00181		22.8299	0.0137	0.0134	0.0185	0.0202
	8.02133	0.00392	0.00377	0.00398	0.00505		8.0114	0.00116	0.00227	0.00533	0.00826		13.0242	0.00631	0.00564	0.00684	0.007		8.01406	0.000511	-0.000192	0.00178	0.00147		8.01323	0.00349	0.00265	0.00348	0.00183		22.9347	0.0136	0.0133	0.0184	0.0202
	8.04772	0.00387	0.00369	0.00396	0.00502		8.03775	0.00115	0.00228	0.00555	0.00809		13.0769	0.00641	0.00573	0.00677	0.00703		8.04042	0.00045	-0.000273	0.00174	0.00143		8.03959	0.0035	0.00268	0.00346	0.00185		23.0394	0.0136	0.0133	0.0184	0.0202
	8.07411	0.00382	0.00363	0.00395	0.005		8.0641	0.00114	0.00228	0.00575	0.00792		13.1296	0.00653	0.00583	0.00671	0.00708		8.06678	0.000393	-0.00035	0.00171	0.00139		8.06595	0.00352	0.00272	0.00344	0.00188		23.1441	0.0136	0.0133	0.0184	0.0202
	8.10049	0.00377	0.00357	0.00394	0.005		8.09046	0.00113	0.00228	0.00592	0.00775		13.1824	0.00667	0.00595	0.00666	0.00712		8.09315	0.00034	-0.000421	0.00168	0.00136		8.09231	0.00353	0.00275	0.00342	0.0019		23.2488	0.0136	0.0133	0.0184	0.0203
	8.12688	0.00374	0.00352	0.00393	0.005		8.11681	0.00112	0.00228	0.00605	0.00757		13.2351	0.00682	0.00608	0.00662	0.00717		8.11951	0.000294	-0.000484	0.00166	0.00134		8.11867	0.00355	0.00279	0.0034	0.00193		23.3536	0.0137	0.0134	0.0185	0.0204
	8.15326	0.00371	0.00348	0.00393	0.00502		8.14316	0.00111	0.00229	0.00616	0.0074		13.2878	0.00698	0.00623	0.00658	0.00722		8.14587	0.000255	-0.000539	0.00164	0.00133		8.14503	0.00357	0.00283	0.00339	0.00196		23.4583	0.0138	0.0135	0.0186	0.0206
	8.17965	0.00369	0.00346	0.00393	0.00506		8.16952	0.00111	0.00229	0.00625	0.00723		13.3406	0.00714	0.00638	0.00654	0.00727		8.17223	0.000225	-0.000583	0.00164	0.00132		8.17138	0.00359	0.00288	0.00339	0.00199		23.563	0.0139	0.0136	0.0188	0.0208
	8.20604	0.00369	0.00345	0.00394	0.0051		8.19587	0.00111	0.00229	0.0063	0.00705		13.3933	0.00729	0.00654	0.0065	0.00731		8.19859	0.000202	-0.000616	0.00164	0.00133		8.19774	0.00362	0.00292	0.00338	0.00202		23.6677	0.0141	0.0138	0.019	0.021
	8.23242	0.00369	0.00346	0.00395	0.00516		8.22222	0.00111	0.00229	0.00634	0.00689		13.446	0.00744	0.0067	0.00646	0.00735		8.22496	0.000189	-0.000639	0.00165	0.00134		8.2241	0.00365	0.00297	0.00339	0.00205		23.7725	0.0142	0.014	0.0192	0.0212
	8.25881	0.00371	0.00347	0.00397	0.00523		8.24858	0.00112	0.0023	0.00635	0.00672		13.4987	0.00757	0.00686	0.00642	0.00738		8.25132	0.000184	-0.00065	0.00167	0.00136		8.25046	0.00368	0.00303	0.00339	0.00208		23.8772	0.0144	0.0142	0.0194	0.0214
	8.28519	0.00374	0.0035	0.004	0.00531		8.27493	0.00113	0.0023	0.00634	0.00656		13.5515	0.00768	0.00701	0.00638	0.00741		8.27768	0.000188	-0.00065	0.0017	0.00139		8.27682	0.00372	0.00308	0.0034	0.00211		23.9819	0.0145	0.0144	0.0196	0.0216
	8.31158	0.00378	0.00354	0.00403	0.0054		8.30128	0.00114	0.00231	0.00632	0.00639		13.6042	0.00777	0.00715	0.00633	0.00742		8.30404	0.0002	-0.000639	0.00174	0.00143		8.30318	0.00375	0.00314	0.00341	0.00214		24.0866	0.0146	0.0145	0.0197	0.0218
	8.33797	0.00382	0.00359	0.00406	0.0055		8.32764	0.00116	0.00232	0.00627	0.00624		13.6569	0.00785	0.00728	0.00627	0.00743		8.3304	0.00022	-0.000619	0.00179	0.00148		8.32954	0.0038	0.00319	0.00343	0.00217		24.1914	0.0146	0.0145	0.0198	0.0219
	8.36435	0.00388	0.00365	0.0041	0.00561		8.35399	0.00117	0.00234	0.00622	0.00609		13.7097	0.0079	0.0074	0.00622	0.00743		8.35677	0.000246	-0.000589	0.00184	0.00153		8.3559	0.00384	0.00325	0.00344	0.0022		24.2961	0.0146	0.0145	0.0199	0.0219
	8.39074	0.00395	0.00372	0.00414	0.00572		8.38034	0.00119	0.00235	0.00615	0.00594		13.7624	0.00794	0.00751	0.00617	0.00743		8.38313	0.000278	-0.000551	0.00191	0.00159		8.38226	0.00389	0.00331	0.00346	0.00222		24.4008	0.0145	0.0145	0.02	0.022
	8.41712	0.00402	0.00379	0.00419	0.00583		8.4067	0.00122	0.00237	0.00608	0.00579		13.8151	0.00796	0.00762	0.00612	0.00742		8.40949	0.000315	-0.000507	0.00197	0.00165		8.40862	0.00394	0.00337	0.00347	0.00225		24.5055	0.0145	0.0145	0.02	0.0221
	8.44351	0.00409	0.00387	0.00423	0.00594		8.43305	0.00124	0.0024	0.006	0.00565		13.8679	0.00798	0.00773	0.00607	0.00741		8.43585	0.000356	-0.000456	0.00205	0.00172		8.43498	0.00399	0.00343	0.00349	0.00227		24.6103	0.0145	0.0145	0.0202	0.0223
	8.4699	0.00417	0.00395	0.00428	0.00605		8.4594	0.00127	0.00243	0.00591	0.00552		13.9206	0.008	0.00785	0.00603	0.0074		8.46221	0.0004	-0.0004	0.00212	0.00179		8.46134	0.00404	0.00349	0.0035	0.00229		24.715	0.0146	0.0147	0.0204	0.0226
	8.49628	0.00425	0.00403	0.00432	0.00615		8.48576	0.0013	0.00246	0.00582	0.00539		13.9733	0.00803	0.00797	0.00599	0.0074		8.48858	0.000446	-0.00034	0.0022	0.00186		8.4877	0.00409	0.00354	0.00352	0.00231		24.8197	0.0148	0.0149	0.0207	0.0229
	8.52267	0.00433	0.00411	0.00437	0.00625		8.51211	0.00133	0.0025	0.00572	0.00526		14.026	0.00807	0.00811	0.00597	0.0074		8.51494	0.000494	-0.000277	0.00229	0.00193		8.51406	0.00414	0.00359	0.00353	0.00232		24.9244	0.0151	0.0152	0.0211	0.0234
	8.54905	0.00441	0.00419	0.00441	0.00635		8.53846	0.00136	0.00254	0.00563	0.00514		14.0788	0.00813	0.00827	0.00596	0.00741		8.5413	0.000542	-0.000213	0.00237	0.00199		8.54041	0.0042	0.00365	0.00354	0.00233		25.0292	0.0156	0.0157	0.0216	0.0239
	8.57544	0.00449	0.00426	0.00445	0.00643		8.56482	0.00139	0.00259	0.00553	0.00503		14.1315	0.00822	0.00845	0.00597	0.00743		8.56766	0.000589	-0.000148	0.00246	0.00206		8.56677	0.00425	0.0037	0.00354	0.00234		25.1339	0.016	0.0162	0.0221	0.0244
	8.60183	0.00457	0.00433	0.00449	0.00651		8.59117	0.00143	0.00264	0.00544	0.00492		14.1842	0.00833	0.00866	0.00599	0.00747		8.59402	0.000636	-8.33e-05	0.00254	0.00212		8.59313	0.0043	0.00374	0.00355	0.00234		25.2386	0.0166	0.0167	0.0227	0.025
	8.62821	0.00464	0.0044	0.00453	0.00657		8.61752	0.00146	0.0027	0.00535	0.00481		14.237	0.00848	0.0089	0.00603	0.00752		8.62039	0.000682	-1.96e-05	0.00263	0.00218		8.61949	0.00435	0.00379	0.00355	0.00235		25.3433	0.0171	0.0172	0.0232	0.0256
	8.6546	0.00471	0.00446	0.00457	0.00663		8.64388	0.0015	0.00276	0.00526	0.00471		14.2897	0.00865	0.00917	0.00608	0.00759		8.64675	0.000725	4.23e-05	0.00271	0.00224		8.64585	0.0044	0.00383	0.00355	0.00235		25.448	0.0175	0.0177	0.0237	0.0261
	8.68098	0.00477	0.00452	0.0046	0.00668		8.67023	0.00153	0.00283	0.00518	0.00462		14.3424	0.00886	0.00947	0.00615	0.00768		8.67311	0.000766	0.000102	0.0028	0.00229		8.67221	0.00445	0.00387	0.00354	0.00235		25.5528	0.0179	0.0181	0.0241	0.0265
	8.70737	0.00483	0.00457	0.00463	0.00671		8.69658	0.00157	0.0029	0.0051	0.00454		14.3952	0.00909	0.0098	0.00623	0.00778		8.69947	0.000804	0.000158	0.00288	0.00233		8.69857	0.0045	0.00391	0.00354	0.00234		25.6575	0.0182	0.0184	0.0244	0.0268
	8.73376	0.00488	0.00461	0.00466	0.00674		8.72294	0.00161	0.00297	0.00503	0.00445		14.4479	0.00934	0.0102	0.00632	0.0079		8.72583	0.00084	0.000211	0.00296	0.00237		8.72493	0.00454	0.00395	0.00353	0.00234		25.7622	0.0184	0.0186	0.0246	0.0271
	8.76014	0.00492	0.00465	0.00469	0.00675		8.74929	0.00164	0.00305	0.00496	0.00438		14.5006	0.0096	0.0105	0.00642	0.00803		8.7522	0.000872	0.00026	0.00304	0.00241		8.75129	0.00458	0.00398	0.00352	0.00233		25.8669	0.0185	0.0187	0.0248	0.0273
	8.78653	0.00496	0.00467	0.00471	0.00676		8.77564	0.00168	0.00314	0.00489	0.00431		14.5533	0.00986	0.0109	0.00653	0.00817		8.77856	0.000901	0.000305	0.00311	0.00244		8.77765	0.00462	0.00402	0.0035	0.00233		25.9717	0.0186	0.0187	0.0249	0.0274
	8.81291	0.00499	0.0047	0.00474	0.00676		8.802	0.00172	0.00322	0.00483	0.00425		14.6061	0.01012	0.0113	0.00663	0.00831		8.80492	0.000928	0.000346	0.00319	0.00246		8.80401	0.00466	0.00405	0.00349	0.00232		26.0764	0.0185	0.0187	0.0249	0.0275
	8.8393	0.00502	0.00472	0.00476	0.00675		8.82835	0.00175	0.00331	0.00477	0.0042		14.6588	0.01036	0.0117	0.00673	0.00846		8.83128	0.000951	0.000383	0.00326	0.00247		8.83037	0.00469	0.00408	0.00347	0.00232		26.1811	0.0185	0.0186	0.025	0.0276
	8.86569	0.00504	0.00473	0.00478	0.00674		8.8547	0.00179	0.0034	0.00472	0.00415		14.7115	0.01057	0.012	0.00683	0.0086		8.85764	0.000972	0.000415	0.00333	0.00249		8.85673	0.00472	0.00411	0.00346	0.00231		26.2858	0.0184	0.0186	0.025	0.0277
	8.89207	0.00506	0.00474	0.00481	0.00673		8.88106	0.00183	0.00349	0.00467	0.00412		14.7643	0.01075	0.0124	0.00691	0.00874		8.88401	0.000991	0.000444	0.00339	0.00249		8.88309	0.00476	0.00415	0.00344	0.00231		26.3906	0.0184	0.0186	0.0251	0.0278
	8.91846	0.00507	0.00474	0.00483	0.00672		8.90741	0.00186	0.00359	0.00462	0.00409		14.817	0.01089	0.0127	0.00698	0.00887		8.91037	0.00101	0.000469	0.00346	0.00249		8.90944	0.00479	0.00418	0.00343	0.00231		26.4953	0.0184	0.0187	0.0252	0.0279
	8.94484	0.00508	0.00475	0.00486	0.00672		8.93376	0.0019	0.00368	0.00457	0.00406		14.8697	0.011	0.013	0.00703	0.00899		8.93673	0.00102	0.00049	0.00352	0.00249		8.9358	0.00482	0.00422	0.00342	0.00232		26.6	0.0185	0.0188	0.0253	0.0281
	8.97123	0.00508	0.00475	0.00489	0.00672		8.96011	0.00193	0.00378	0.00452	0.00405		14.9224	0.01106	0.0132	0.00706	0.00909		8.96309	0.00104	0.000509	0.00358	0.00249		8.96216	0.00484	0.00426	0.0034	0.00232		26.7047	0.0186	0.0189	0.0255	0.0283
	8.99762	0.00509	0.00476	0.00493	0.00673		8.98647	0.00197	0.00388	0.00448	0.00404		14.9752	0.01108	0.0134	0.00708	0.00917		8.98945	0.00105	0.000525	0.00365	0.00248		8.98852	0.00487	0.0043	0.0034	0.00233		26.8095	0.0188	0.0191	0.0256	0.0284
	9.024	0.00509	0.00476	0.00496	0.00675		9.01282	0.002	0.00398	0.00443	0.00405		15.0279	0.01107	0.0136	0.00708	0.00923		9.01582	0.00107	0.00054	0.00371	0.00247		9.01488	0.0049	0.00435	0.00339	0.00235		26.9142	0.0189	0.0193	0.0258	0.0286
	9.05039	0.0051	0.00478	0.005	0.00678		9.03917	0.00204	0.00408	0.00439	0.00406		15.0806	0.01103	0.0137	0.00707	0.00928		9.04218	0.00109	0.000554	0.00377	0.00247		9.04124	0.00493	0.0044	0.00339	0.00237		27.0189	0.0191	0.0194	0.026	0.0288
	9.07677	0.0051	0.00479	0.00505	0.00683		9.06553	0.00208	0.00417	0.00434	0.00407		15.1334	0.01097	0.0138	0.00704	0.0093		9.06854	0.0011	0.000567	0.00383	0.00246		9.0676	0.00496	0.00445	0.00339	0.00239		27.1236	0.0193	0.0196	0.0262	0.029
	9.10316	0.00512	0.00482	0.0051	0.0069		9.09188	0.00212	0.00427	0.00429	0.0041		15.1861	0.01089	0.0138	0.00699	0.00931		9.0949	0.00112	0.00058	0.00389	0.00245		9.09396	0.005	0.00451	0.0034	0.00242		27.2284	0.0195	0.0198	0.0263	0.0292
	9.12955	0.00513	0.00485	0.00516	0.007		9.11823	0.00216	0.00437	0.00424	0.00413		15.2388	0.01079	0.0139	0.00694	0.0093		9.12126	0.00114	0.000593	0.00395	0.00245		9.12032	0.00503	0.00457	0.00341	0.00246		27.3331	0.0197	0.02	0.0265	0.0294
	9.15593	0.00516	0.00488	0.00522	0.00711		9.14459	0.0022	0.00447	0.00418	0.00417		15.2916	0.01069	0.0139	0.00688	0.00927		9.14763	0.00117	0.000607	0.00402	0.00245		9.14668	0.00507	0.00464	0.00343	0.0025		27.4378	0.0199	0.0201	0.0267	0.0296
	9.18232	0.00518	0.00493	0.00529	0.00725		9.17094	0.00225	0.00456	0.00413	0.00421		15.3443	0.01059	0.0139	0.0068	0.00924		9.17399	0.00119	0.000623	0.00408	0.00245		9.17304	0.00511	0.00471	0.00345	0.00254		27.5425	0.0201	0.0203	0.0269	0.0298
	9.2087	0.00522	0.00499	0.00536	0.00742		9.19729	0.00229	0.00466	0.00407	0.00426		15.397	0.0105	0.0139	0.00673	0.00919		9.20035	0.00122	0.000639	0.00415	0.00245		9.1994	0.00515	0.00479	0.00347	0.00259		27.6473	0.0203	0.0205	0.0271	0.0301
	9.23509	0.00527	0.00505	0.00544	0.00761		9.22365	0.00234	0.00476	0.00401	0.00431		15.4497	0.0104	0.0138	0.00665	0.00913		9.22671	0.00125	0.000658	0.00422	0.00246		9.22576	0.00519	0.00487	0.0035	0.00264		27.752	0.0205	0.0207	0.0274	0.0304
	9.26148	0.00532	0.00513	0.00552	0.00783		9.25	0.0024	0.00485	0.00394	0.00437		15.5025	0.01032	0.0138	0.00657	0.00908		9.25308	0.00128	0.000677	0.00428	0.00247		9.25212	0.00524	0.00496	0.00353	0.00269		27.8567	0.0207	0.021	0.0276	0.0307
	9.28786	0.00538	0.00522	0.00561	0.00807		9.27635	0.00245	0.00495	0.00388	0.00443		15.5552	0.01025	0.0138	0.0065	0.00902		9.27944	0.00132	0.000698	0.00435	0.00248		9.27848	0.00528	0.00504	0.00356	0.00275		27.9614	0.0209	0.0212	0.0279	0.031
	9.31425	0.00545	0.00531	0.0057	0.00835		9.30271	0.00251	0.00505	0.00381	0.0045		15.6079	0.01019	0.0137	0.00642	0.00896		9.3058	0.00135	0.000719	0.00442	0.00249		9.30483	0.00533	0.00513	0.0036	0.00281		28.0662	0.021	0.0214	0.0281	0.0312
	9.34063	0.00553	0.00541	0.00579	0.00864		9.32906	0.00257	0.00514	0.00375	0.00456		15.6607	0.01014	0.0136	0.00635	0.00891		9.33216	0.00139	0.000741	0.00449	0.00251		9.33119	0.00538	0.00522	0.00363	0.00286		28.1709	0.0212	0.0216	0.0284	0.0315
	9.36702	0.00561	0.00553	0.00589	0.00897		9.35541	0.00263	0.00524	0.00368	0.00463		15.7134	0.01009	0.0136	0.00629	0.00886		9.35852	0.00142	0.000762	0.00455	0.00253		9.35755	0.00543	0.00531	0.00367	0.00292		28.2756	0.0213	0.0217	0.0286	0.0317
	9.3934	0.00571	0.00564	0.00599	0.00931		9.38177	0.0027	0.00535	0.00361	0.00469		15.7661	0.01004	0.0135	0.00624	0.00883		9.38489	0.00145	0.000783	0.00462	0.00255		9.38391	0.00548	0.0054	0.00371	0.00298		28.3803	0.0214	0.0219	0.0288	0.0318
	9.41979	0.00581	0.00577	0.00608	0.00968		9.40812	0.00277	0.00545	0.00354	0.00476		15.8188	0.01	0.0134	0.00619	0.0088		9.41125	0.00148	0.000801	0.00468	0.00258		9.41027	0.00553	0.00549	0.00374	0.00303		28.4851	0.0215	0.0219	0.0289	0.032
	9.44618	0.00591	0.00589	0.00618	0.0101		9.43447	0.00284	0.00555	0.00347	0.00482		15.8716	0.00996	0.0133	0.00616	0.00879		9.43761	0.00151	0.000817	0.00474	0.0026		9.43663	0.00557	0.00558	0.00377	0.00308		28.5898	0.0216	0.022	0.0291	0.0321
	9.47256	0.00602	0.00602	0.00628	0.0105		9.46083	0.00291	0.00566	0.0034	0.00489		15.9243	0.00991	0.0131	0.00613	0.00879		9.46397	0.00153	0.00083	0.00479	0.00262		9.46299	0.00562	0.00566	0.0038	0.00312		28.6945	0.0216	0.0221	0.0292	0.0322
	9.49895	0.00614	0.00616	0.00638	0.0109		9.48718	0.00299	0.00577	0.00334	0.00495		15.977	0.00986	0.013	0.00611	0.00881		9.49033	0.00155	0.000838	0.00484	0.00264		9.48935	0.00567	0.00575	0.00383	0.00316		28.7992	0.0218	0.0222	0.0294	0.0324
	9.52533	0.00625	0.00629	0.00648	0.0113		9.51353	0.00306	0.00589	0.00327	0.00501		16.0298	0.00979	0.0128	0.0061	0.00884		9.5167	0.00156	0.000843	0.00489	0.00266		9.51571	0.00571	0.00582	0.00385	0.0032		28.904	0.0219	0.0224	0.0296	0.0327
	9.55172	0.00637	0.00642	0.00658	0.0118		9.53989	0.00314	0.006	0.00321	0.00506		16.0825	0.00973	0.0127	0.0061	0.00888		9.54306	0.00157	0.000842	0.00492	0.00268		9.54207	0.00575	0.0059	0.00386	0.00323		29.0087	0.0222	0.0226	0.0299	0.0331
	9.57811	0.00649	0.00655	0.00667	0.0122		9.56624	0.00322	0.00613	0.00315	0.00512		16.1352	0.00965	0.0125	0.00612	0.00893		9.56942	0.00157	0.000838	0.00496	0.0027		9.56843	0.00579	0.00597	0.00387	0.00325		29.1134	0.0225	0.0229	0.0302	0.0335
	9.60449	0.00662	0.00668	0.00677	0.0127		9.59259	0.0033	0.00625	0.0031	0.00517		16.188	0.00957	0.0123	0.00614	0.009		9.59578	0.00157	0.000829	0.00499	0.00271		9.59479	0.00582	0.00603	0.00388	0.00327		29.2181	0.0228	0.0233	0.0306	0.0339
	9.63088	0.00674	0.00681	0.00687	0.0131		9.61895	0.00338	0.00638	0.00305	0.00521		16.2407	0.00948	0.0121	0.00617	0.00908		9.62214	0.00156	0.000817	0.00501	0.00272		9.62115	0.00585	0.00609	0.00388	0.00328		29.3229	0.0232	0.0237	0.0311	0.0345
	9.65726	0.00686	0.00694	0.00696	0.0135		9.6453	0.00346	0.00651	0.003	0.00526		16.2934	0.0094	0.0119	0.00621	0.00916		9.64851	0.00155	0.000804	0.00503	0.00272		9.64751	0.00588	0.00614	0.00388	0.00328		29.4276	0.0237	0.0241	0.0316	0.035
	9.68365	0.00698	0.00706	0.00706	0.014		9.67165	0.00354	0.00664	0.00296	0.0053		16.3462	0.00932	0.0117	0.00626	0.00925		9.67487	0.00154	0.000792	0.00506	0.00272		9.67386	0.00591	0.00619	0.00387	0.00328		29.5323	0.0241	0.0246	0.0321	0.0356
	9.71004	0.00709	0.00717	0.00716	0.0144		9.69801	0.00362	0.00678	0.00292	0.00533		16.3989	0.00925	0.0115	0.00631	0.00935		9.70123	0.00154	0.000783	0.00508	0.00272		9.70022	0.00593	0.00624	0.00385	0.00328		29.637	0.0245	0.0251	0.0325	0.0361
	9.73642	0.00721	0.00728	0.00726	0.0148		9.72436	0.0037	0.00692	0.00289	0.00536		16.4516	0.00919	0.0112	0.00638	0.00946		9.72759	0.00153	0.000779	0.00511	0.00271		9.72658	0.00596	0.00628	0.00383	0.00326		29.7417	0.0249	0.0255	0.033	0.0366
	9.76281	0.00732	0.00739	0.00736	0.0152		9.75071	0.00378	0.00706	0.00286	0.00539		16.5043	0.00914	0.011	0.00645	0.00957		9.75395	0.00154	0.000783	0.00515	0.0027		9.75294	0.00598	0.00632	0.00381	0.00325		29.8465	0.0253	0.0258	0.0333	0.0369
	9.78919	0.00742	0.00749	0.00747	0.0155		9.77707	0.00385	0.00721	0.00284	0.00542		16.5571	0.0091	0.0109	0.00652	0.00968		9.78032	0.00155	0.000796	0.0052	0.00269		9.7793	0.006	0.00636	0.00379	0.00323		29.9512	0.0255	0.0261	0.0336	0.0373
	9.81558	0.00752	0.00758	0.00758	0.0158		9.80342	0.00392	0.00736	0.00283	0.00544		16.6098	0.00909	0.0107	0.00661	0.00979		9.80668	0.00158	0.00082	0.00525	0.00267		9.80566	0.00601	0.0064	0.00376	0.00321		30.0559	0.0257	0.0263	0.0339	0.0375
	9.84197	0.00762	0.00767	0.00769	0.0161		9.82977	0.00399	0.00751	0.00282	0.00545		16.6625	0.00909	0.0105	0.00669	0.00991		9.83304	0.00161	0.000854	0.00532	0.00265		9.83202	0.00603	0.00643	0.00374	0.00319		30.1607	0.0258	0.0264	0.034	0.0376
	9.86835	0.00771	0.00776	0.00781	0.0163		9.85613	0.00406	0.00766	0.00282	0.00547		16.7153	0.00911	0.0103	0.00679	0.01002		9.8594	0.00166	0.000898	0.00539	0.00263		9.85838	0.00605	0.00647	0.00371	0.00317		30.2654	0.0258	0.0264	0.0341	0.0377
	9.89474	0.0078	0.00784	0.00794	0.0165		9.88248	0.00412	0.00781	0.00283	0.00548		16.768	0.00914	0.0102	0.00688	0.01014		9.88576	0.00171	0.00095	0.00547	0.00261		9.88474	0.00606	0.0065	0.00368	0.00315		30.3701	0.0258	0.0264	0.0341	0.0377
	9.92112	0.00788	0.00791	0.00807	0.0167		9.90883	0.00418	0.00796	0.00284	0.00549		16.8207	0.00918	0.01	0.00698	0.01026		9.91213	0.00176	0.00101	0.00556	0.00259		9.9111	0.00608	0.00654	0.00366	0.00313		30.4748	0.0257	0.0264	0.0341	0.0378
	9.94751	0.00796	0.00799	0.00822	0.0168		9.93519	0.00424	0.00811	0.00285	0.0055		16.8734	0.00923	0.0099	0.00708	0.01038		9.93849	0.00183	0.00107	0.00564	0.00257		9.93746	0.0061	0.00657	0.00364	0.00311		30.5796	0.0257	0.0263	0.0341	0.0378
	9.9739	0.00803	0.00806	0.00837	0.0168		9.96154	0.00429	0.00826	0.00287	0.00551		16.9262	0.00928	0.00977	0.00719	0.0105		9.96485	0.00189	0.00113	0.00573	0.00255		9.96382	0.00611	0.00661	0.00362	0.00309		30.6843	0.0256	0.0263	0.0341	0.0378
	10.0003	0.0081	0.00813	0.00853	0.0169		9.98789	0.00434	0.0084	0.0029	0.00551		16.9789	0.00933	0.00964	0.00729	0.01062		9.99121	0.00195	0.00118	0.00581	0.00253		9.99018	0.00613	0.00665	0.0036	0.00308		30.789	0.0256	0.0263	0.0341	0.0378
	10.0267	0.00817	0.0082	0.0087	0.0168		10.0143	0.00439	0.00855	0.00292	0.00551		17.0316	0.00937	0.00951	0.00738	0.01074		10.0176	0.002	0.00124	0.00588	0.00251		10.0165	0.00616	0.00669	0.00359	0.00307		30.8937	0.0256	0.0263	0.0342	0.0379
	10.0531	0.00822	0.00828	0.00889	0.0168		10.0406	0.00443	0.00869	0.00296	0.00552		17.0844	0.0094	0.00937	0.00748	0.01085		10.0439	0.00205	0.00129	0.00595	0.0025		10.0429	0.00618	0.00674	0.00358	0.00307		30.9984	0.0257	0.0263	0.0342	0.038
	10.0794	0.00828	0.00835	0.00909	0.0166		10.067	0.00447	0.00883	0.00299	0.00552		17.1371	0.00941	0.00923	0.00757	0.01097		10.0703	0.0021	0.00133	0.00601	0.00248		10.0693	0.0062	0.00678	0.00357	0.00307		31.1032	0.0258	0.0264	0.0343	0.0381
	10.1058	0.00833	0.00843	0.0093	0.0165		10.0933	0.0045	0.00896	0.00303	0.00552		17.1898	0.00939	0.00909	0.00765	0.01108		10.0967	0.00214	0.00137	0.00607	0.00247		10.0956	0.00623	0.00683	0.00357	0.00307		31.2079	0.0259	0.0266	0.0344	0.0383
	10.1322	0.00838	0.00851	0.00952	0.0163		10.1197	0.00453	0.00909	0.00307	0.00552		17.2426	0.00936	0.00893	0.00772	0.01118		10.123	0.00218	0.0014	0.00611	0.00246		10.122	0.00625	0.00688	0.00357	0.00308		31.3126	0.026	0.0267	0.0346	0.0385
	10.1586	0.00843	0.0086	0.00976	0.0161		10.146	0.00456	0.00922	0.00311	0.00552		17.2953	0.00931	0.00877	0.00779	0.01128		10.1494	0.00221	0.00142	0.00615	0.00246		10.1483	0.00628	0.00693	0.00358	0.00309		31.4173	0.0262	0.0269	0.0348	0.0387
	10.185	0.00847	0.0087	0.01	0.0158		10.1724	0.00458	0.00934	0.00315	0.00552		17.348	0.00923	0.00859	0.00785	0.01137		10.1758	0.00223	0.00145	0.00618	0.00246		10.1747	0.00631	0.00699	0.00359	0.00311		31.5221	0.0265	0.0271	0.0351	0.039
	10.2114	0.00851	0.0088	0.0103	0.0156		10.1987	0.0046	0.00945	0.00319	0.00552		17.4007	0.00913	0.00841	0.00789	0.01145		10.2021	0.00225	0.00146	0.0062	0.00246		10.2011	0.00634	0.00704	0.0036	0.00313		31.6268	0.0268	0.0274	0.0353	0.0393
	10.2378	0.00855	0.00891	0.0105	0.0153		10.2251	0.00462	0.00956	0.00324	0.00552		17.4535	0.00901	0.00822	0.00793	0.01152		10.2285	0.00227	0.00148	0.00622	0.00247		10.2274	0.00637	0.0071	0.00362	0.00316		31.7315	0.0271	0.0277	0.0357	0.0397
	10.2641	0.0086	0.00903	0.0108	0.015		10.2514	0.00463	0.00967	0.00328	0.00552		17.5062	0.00887	0.00803	0.00795	0.01157		10.2548	0.00229	0.00149	0.00623	0.00248		10.2538	0.0064	0.00716	0.00364	0.00318		31.8362	0.0274	0.028	0.0361	0.0401
	10.2905	0.00864	0.00916	0.0111	0.0147		10.2778	0.00464	0.00977	0.00332	0.00552		17.5589	0.00873	0.00782	0.00796	0.01162		10.2812	0.00231	0.0015	0.00625	0.0025		10.2801	0.00643	0.00721	0.00366	0.00322		31.941	0.0278	0.0284	0.0365	0.0406
	10.3169	0.00868	0.0093	0.0114	0.0144		10.3041	0.00465	0.00986	0.00336	0.00552		17.6117	0.00858	0.00762	0.00796	0.01165		10.3076	0.00233	0.00152	0.00625	0.00252		10.3065	0.00647	0.00727	0.00369	0.00325		32.0457	0.0281	0.0287	0.0369	0.041
	10.3433	0.00873	0.00944	0.0117	0.0141		10.3305	0.00466	0.00995	0.0034	0.00552		17.6644	0.00843	0.00742	0.00795	0.01167		10.3339	0.00235	0.00153	0.00626	0.00255		10.3329	0.0065	0.00733	0.00372	0.00329		32.1504	0.0285	0.0291	0.0374	0.0415
	10.3697	0.00877	0.0096	0.012	0.0138		10.3568	0.00467	0.01003	0.00344	0.00553		17.7171	0.00828	0.00722	0.00792	0.01167		10.3603	0.00237	0.00154	0.00627	0.00258		10.3592	0.00654	0.00739	0.00375	0.00333		32.2551	0.0289	0.0294	0.0378	0.0419
	10.3961	0.00882	0.00977	0.0124	0.0135		10.3832	0.00468	0.01011	0.00348	0.00553		17.7698	0.00814	0.00702	0.00789	0.01167		10.3866	0.0024	0.00156	0.00627	0.00261		10.3856	0.00658	0.00745	0.00379	0.00337		32.3599	0.0292	0.0298	0.0382	0.0423
	10.4225	0.00887	0.00995	0.0127	0.0133		10.4095	0.00469	0.01018	0.00352	0.00553		17.8226	0.00802	0.00683	0.00785	0.01165		10.413	0.00243	0.00158	0.00628	0.00266		10.4119	0.00662	0.0075	0.00383	0.00341		32.4646	0.0294	0.03	0.0386	0.0427
	10.4488	0.00892	0.0101	0.013	0.013		10.4359	0.0047	0.01025	0.00356	0.00554		17.8753	0.0079	0.00664	0.00781	0.01162		10.4394	0.00246	0.00161	0.00629	0.0027		10.4383	0.00666	0.00756	0.00387	0.00345		32.5693	0.0296	0.0303	0.0389	0.043
	10.4752	0.00897	0.0103	0.0133	0.0127		10.4622	0.00471	0.01031	0.00359	0.00554		17.928	0.00781	0.00647	0.00776	0.01159		10.4657	0.00249	0.00164	0.00629	0.00275		10.4646	0.0067	0.00762	0.00391	0.0035		32.674	0.0298	0.0305	0.0391	0.0433
	10.5016	0.00902	0.0105	0.0136	0.0125		10.4886	0.00472	0.01037	0.00363	0.00555		17.9808	0.00773	0.00631	0.00771	0.01155		10.4921	0.00253	0.00167	0.0063	0.00281		10.491	0.00674	0.00767	0.00395	0.00354		32.7788	0.0299	0.0307	0.0394	0.0436
	10.528	0.00908	0.0107	0.0138	0.0123		10.515	0.00473	0.01043	0.00366	0.00556		18.0335	0.00767	0.00615	0.00765	0.01151		10.5184	0.00257	0.0017	0.00631	0.00287		10.5174	0.00679	0.00773	0.00399	0.00359		32.8835	0.03	0.0308	0.0395	0.0438
	10.5544	0.00914	0.011	0.0141	0.0121		10.5413	0.00474	0.01049	0.00369	0.00556		18.0862	0.00762	0.00601	0.0076	0.01147		10.5448	0.00261	0.00174	0.00633	0.00293		10.5437	0.00683	0.00778	0.00403	0.00363		32.9882	0.0302	0.0309	0.0397	0.044
	10.5808	0.0092	0.0112	0.0144	0.0119		10.5677	0.00476	0.01054	0.00373	0.00557		18.139	0.00759	0.00588	0.00755	0.01144		10.5712	0.00266	0.00178	0.00634	0.003		10.5701	0.00688	0.00783	0.00407	0.00368		33.0929	0.0303	0.0311	0.0399	0.0443
	10.6072	0.00926	0.0114	0.0146	0.0117		10.594	0.00477	0.01059	0.00376	0.00558		18.1917	0.00757	0.00576	0.0075	0.01141		10.5975	0.00271	0.00183	0.00635	0.00306		10.5964	0.00693	0.00788	0.00411	0.00372		33.1977	0.0305	0.0313	0.0401	0.0446
	10.6335	0.00932	0.0116	0.0148	0.0116		10.6204	0.00479	0.01064	0.00379	0.00558		18.2444	0.00756	0.00565	0.00746	0.0114		10.6239	0.00276	0.00188	0.00637	0.00313		10.6228	0.00698	0.00792	0.00415	0.00377		33.3024	0.0307	0.0315	0.0404	0.0449
	10.6599	0.00938	0.0118	0.015	0.0114		10.6467	0.00481	0.01069	0.00382	0.00559		18.2971	0.00756	0.00555	0.00743	0.01139		10.6503	0.00281	0.00193	0.00638	0.0032		10.6492	0.00703	0.00797	0.00419	0.00381		33.4071	0.0309	0.0318	0.0406	0.0452
	10.6863	0.00944	0.012	0.0151	0.0113		10.6731	0.00484	0.01074	0.00385	0.0056		18.3499	0.00755	0.00546	0.0074	0.0114		10.6766	0.00287	0.00198	0.00639	0.00327		10.6755	0.00708	0.00801	0.00423	0.00385		33.5118	0.0312	0.032	0.0409	0.0455
	10.7127	0.0095	0.0123	0.0152	0.0112		10.6994	0.00486	0.0108	0.00388	0.0056		18.4026	0.00753	0.00538	0.00739	0.01143		10.703	0.00292	0.00203	0.0064	0.00334		10.7019	0.00714	0.00805	0.00426	0.00389		33.6166	0.0315	0.0323	0.0412	0.0459
	10.7391	0.00956	0.0125	0.0153	0.0111		10.7258	0.00489	0.01085	0.0039	0.00561		18.4553	0.00751	0.0053	0.00738	0.01147		10.7294	0.00298	0.00208	0.00641	0.00341		10.7282	0.00719	0.00808	0.00429	0.00392		33.7213	0.0318	0.0326	0.0415	0.0462
	10.7655	0.00962	0.0127	0.0154	0.011		10.7521	0.00492	0.0109	0.00393	0.00562		18.5081	0.00748	0.00523	0.00739	0.01153		10.7557	0.00303	0.00213	0.00642	0.00348		10.7546	0.00724	0.00811	0.00432	0.00395		33.826	0.0321	0.0328	0.0418	0.0465
	10.7919	0.00967	0.0128	0.0154	0.011		10.7785	0.00496	0.01095	0.00396	0.00562		18.5608	0.00743	0.00517	0.00741	0.0116		10.7821	0.00308	0.00218	0.00642	0.00354		10.781	0.00729	0.00814	0.00435	0.00398		33.9307	0.0323	0.0331	0.042	0.0468
	10.8183	0.00973	0.013	0.0154	0.0109		10.8048	0.00499	0.01101	0.00399	0.00563		18.6135	0.00737	0.00511	0.00743	0.01169		10.8084	0.00313	0.00223	0.00642	0.0036		10.8073	0.00734	0.00816	0.00437	0.00401		34.0355	0.0325	0.0332	0.0422	0.047
	10.8446	0.00978	0.0132	0.0153	0.0109		10.8312	0.00503	0.01107	0.00401	0.00563		18.6663	0.00729	0.00505	0.00747	0.01179		10.8348	0.00318	0.00228	0.00641	0.00366		10.8337	0.00739	0.00818	0.00439	0.00403		34.1402	0.0326	0.0334	0.0423	0.0471
	10.871	0.00982	0.0133	0.0152	0.0108		10.8575	0.00507	0.01113	0.00404	0.00564		18.719	0.00719	0.005	0.00752	0.0119		10.8612	0.00323	0.00232	0.0064	0.00371		10.86	0.00744	0.00819	0.00441	0.00405		34.2449	0.0327	0.0335	0.0425	0.0473
	10.8974	0.00986	0.0134	0.0151	0.0108		10.8839	0.00512	0.01119	0.00407	0.00565		18.7717	0.00708	0.00495	0.00757	0.01202		10.8875	0.00327	0.00236	0.00638	0.00376		10.8864	0.00749	0.0082	0.00442	0.00407		34.3496	0.0328	0.0335	0.0426	0.0473
	10.9238	0.0099	0.0135	0.0149	0.0108		10.9103	0.00516	0.01125	0.00409	0.00565		18.8244	0.00697	0.0049	0.00763	0.01215		10.9139	0.00331	0.0024	0.00636	0.0038		10.9128	0.00753	0.00821	0.00443	0.00408		34.4544	0.0328	0.0335	0.0426	0.0474
	10.9502	0.00993	0.0136	0.0147	0.0108		10.9366	0.00521	0.01132	0.00411	0.00566		18.8772	0.00685	0.00486	0.0077	0.01228		10.9403	0.00334	0.00243	0.00633	0.00384		10.9391	0.00758	0.00821	0.00443	0.00409		34.5591	0.0328	0.0335	0.0427	0.0475
	10.9766	0.00996	0.0137	0.0145	0.0108		10.963	0.00526	0.01138	0.00414	0.00567		18.9299	0.00672	0.00483	0.00778	0.01241		10.9666	0.00337	0.00246	0.0063	0.00387		10.9655	0.00762	0.00821	0.00443	0.0041		34.6638	0.0328	0.0336	0.0428	0.0476
	11.003	0.00998	0.0137	0.0143	0.0108		10.9893	0.00531	0.01145	0.00416	0.00567		18.9826	0.0066	0.0048	0.00785	0.01254		10.993	0.0034	0.00248	0.00625	0.0039		10.9918	0.00766	0.0082	0.00443	0.00411		34.7685	0.0329	0.0336	0.0429	0.0477
	11.0293	0.01	0.0137	0.014	0.0107		11.0157	0.00537	0.01152	0.00418	0.00568		19.0354	0.00648	0.00478	0.00794	0.01266		11.0193	0.00342	0.0025	0.0062	0.00392		11.0182	0.0077	0.00819	0.00443	0.00411		34.8732	0.0329	0.0337	0.043	0.0478
	11.0557	0.01	0.0136	0.0137	0.0107		11.042	0.00542	0.01159	0.0042	0.00569		19.0881	0.00638	0.00476	0.00802	0.01279		11.0457	0.00343	0.00251	0.00615	0.00394		11.0445	0.00773	0.00818	0.00442	0.00411		34.978	0.033	0.0338	0.0431	0.048
	11.0821	0.01	0.0136	0.0134	0.0108		11.0684	0.00548	0.01167	0.00421	0.0057		19.1408	0.00629	0.00476	0.0081	0.01291		11.0721	0.00344	0.00252	0.00608	0.00395		11.0709	0.00777	0.00816	0.00441	0.00411		35.0827	0.0331	0.0339	0.0433	0.0482
	11.1085	0.01	0.0135	0.0131	0.0108		11.0947	0.00554	0.01174	0.00423	0.00572		19.1935	0.00621	0.00476	0.00819	0.01302		11.0984	0.00345	0.00252	0.00602	0.00395		11.0973	0.0078	0.00814	0.0044	0.00411		35.1874	0.0333	0.034	0.0435	0.0484
	11.1349	0.01	0.0134	0.0128	0.0108		11.1211	0.00561	0.01181	0.00424	0.00573		19.2463	0.00615	0.00477	0.00827	0.01312		11.1248	0.00345	0.00252	0.00594	0.00395		11.1236	0.00783	0.00812	0.00438	0.0041		35.2921	0.0335	0.0342	0.0437	0.0487
	11.1613	0.01	0.0133	0.0125	0.0108		11.1474	0.00567	0.01189	0.00425	0.00575		19.299	0.00611	0.00478	0.00836	0.01322		11.1511	0.00345	0.00251	0.00586	0.00394		11.15	0.00786	0.00809	0.00437	0.0041		35.3969	0.0337	0.0344	0.0439	0.0489
	11.1876	0.00998	0.0131	0.0121	0.0108		11.1738	0.00574	0.01196	0.00425	0.00577		19.3517	0.00609	0.00481	0.00844	0.01332		11.1775	0.00345	0.0025	0.00578	0.00393		11.1763	0.00788	0.00806	0.00435	0.0041		35.5016	0.034	0.0347	0.0442	0.0492
	11.214	0.00997	0.0129	0.0118	0.0108		11.2001	0.0058	0.01204	0.00426	0.00579		19.4045	0.00608	0.00483	0.00852	0.0134		11.2039	0.00344	0.00249	0.00569	0.00392		11.2027	0.00791	0.00804	0.00434	0.0041		35.6063	0.0342	0.0349	0.0444	0.0496
	11.2404	0.00995	0.0128	0.0115	0.0108		11.2265	0.00588	0.01212	0.00426	0.00581		19.4572	0.00609	0.00487	0.0086	0.01349		11.2302	0.00343	0.00248	0.00561	0.00391		11.2291	0.00794	0.00801	0.00433	0.0041		35.7111	0.0345	0.0352	0.0447	0.0499
	11.2668	0.00992	0.0126	0.0111	0.0108		11.2529	0.00595	0.01219	0.00426	0.00584		19.5099	0.00612	0.00491	0.00868	0.01357		11.2566	0.00343	0.00246	0.00552	0.00389		11.2554	0.00796	0.00798	0.00431	0.0041		35.8158	0.0347	0.0355	0.0451	0.0503
	11.2932	0.0099	0.0123	0.0108	0.0108		11.2792	0.00602	0.01227	0.00426	0.00587		19.5627	0.00616	0.00494	0.00875	0.01366		11.2829	0.00342	0.00244	0.00543	0.00388		11.2818	0.00799	0.00795	0.00431	0.0041		35.9205	0.035	0.0358	0.0454	0.0507
	11.3196	0.00988	0.0121	0.0106	0.0108		11.3056	0.0061	0.01234	0.00425	0.0059		19.6154	0.0062	0.00498	0.00883	0.01374		11.3093	0.00341	0.00243	0.00534	0.00386		11.3081	0.00802	0.00793	0.0043	0.00411		36.0252	0.0352	0.0361	0.0458	0.0511
	11.346	0.00985	0.0119	0.0103	0.0108		11.3319	0.00618	0.01242	0.00425	0.00594		19.6681	0.00625	0.00502	0.0089	0.01382		11.3357	0.0034	0.00241	0.00525	0.00385		11.3345	0.00805	0.0079	0.0043	0.00412		36.13	0.0355	0.0364	0.0462	0.0515
	11.3724	0.00983	0.0117	0.01	0.0108		11.3583	0.00626	0.0125	0.00424	0.00597		19.7208	0.00629	0.00505	0.00896	0.0139		11.362	0.00339	0.0024	0.00517	0.00383		11.3609	0.00808	0.00788	0.0043	0.00414		36.2347	0.0357	0.0367	0.0467	0.052
	11.3987	0.00982	0.0115	0.00979	0.0108		11.3846	0.00635	0.01257	0.00422	0.00602		19.7736	0.00633	0.00508	0.00903	0.01399		11.3884	0.00339	0.00238	0.00509	0.00382		11.3872	0.00811	0.00786	0.00431	0.00416		36.3394	0.036	0.037	0.0472	0.0524
	11.4251	0.0098	0.0113	0.00958	0.0108		11.411	0.00643	0.01265	0.00421	0.00606		19.8263	0.00637	0.00511	0.00909	0.01408		11.4148	0.00339	0.00238	0.00502	0.00382		11.4136	0.00815	0.00785	0.00432	0.00418		36.4441	0.0362	0.0373	0.0476	0.0528
	11.4515	0.00979	0.011	0.00939	0.0108		11.4373	0.00652	0.01273	0.00419	0.00611		19.879	0.00639	0.00512	0.00914	0.01416		11.4411	0.00339	0.00237	0.00495	0.00381		11.4399	0.00819	0.00784	0.00434	0.00421		36.5489	0.0364	0.0375	0.048	0.0532
	11.4779	0.00978	0.0109	0.00922	0.0108		11.4637	0.00661	0.0128	0.00418	0.00616		19.9318	0.0064	0.00513	0.0092	0.01425		11.4675	0.0034	0.00237	0.00489	0.00382		11.4663	0.00823	0.00783	0.00436	0.00425		36.6536	0.0366	0.0378	0.0484	0.0536
	11.5043	0.00978	0.0107	0.00909	0.0109		11.49	0.00671	0.01288	0.00416	0.00622		19.9845	0.00639	0.00514	0.00924	0.01434		11.4939	0.00341	0.00238	0.00483	0.00382		11.4927	0.00828	0.00783	0.00439	0.00428		36.7583	0.0368	0.0379	0.0487	0.0539
	11.5307	0.00978	0.0105	0.00897	0.0109		11.5164	0.0068	0.01296	0.00414	0.00627		20.0372	0.00637	0.00513	0.00928	0.01442		11.5202	0.00343	0.00239	0.00479	0.00384		11.519	0.00833	0.00783	0.00442	0.00433		36.863	0.037	0.0381	0.0489	0.0541
	11.5571	0.00979	0.0104	0.00888	0.0109		11.5427	0.0069	0.01304	0.00412	0.00633		20.0899	0.00634	0.00512	0.00932	0.01451		11.5466	0.00345	0.0024	0.00475	0.00385		11.5454	0.00839	0.00783	0.00446	0.00438		36.9677	0.0372	0.0383	0.049	0.0543
	11.5834	0.00981	0.0102	0.00881	0.0109		11.5691	0.007	0.01312	0.0041	0.00639		20.1427	0.00629	0.0051	0.00935	0.01458		11.5729	0.00348	0.00242	0.00471	0.00388		11.5717	0.00845	0.00785	0.00451	0.00443		37.0725	0.0374	0.0384	0.0491	0.0545
	11.6098	0.00983	0.0101	0.00877	0.011		11.5954	0.00711	0.0132	0.00408	0.00645		20.1954	0.00624	0.00508	0.00938	0.01465		11.5993	0.00351	0.00245	0.00469	0.00391		11.5981	0.00852	0.00786	0.00456	0.00449		37.1772	0.0376	0.0386	0.0492	0.0547
	11.6362	0.00985	0.01	0.00874	0.011		11.6218	0.00721	0.01329	0.00406	0.00652		20.2481	0.00617	0.00505	0.00939	0.01472		11.6257	0.00355	0.00248	0.00467	0.00394		11.6244	0.00859	0.00788	0.00461	0.00455		37.2819	0.0379	0.0388	0.0493	0.0548
	11.6626	0.00988	0.00991	0.00874	0.011		11.6481	0.00732	0.01337	0.00404	0.00658		20.3009	0.0061	0.00502	0.0094	0.01477		11.652	0.00359	0.00252	0.00466	0.00398		11.6508	0.00866	0.0079	0.00467	0.00461		37.3866	0.0381	0.039	0.0494	0.055
	11.689	0.00992	0.00984	0.00875	0.011		11.6745	0.00743	0.01346	0.00402	0.00664		20.3536	0.00602	0.00498	0.00941	0.01482		11.6784	0.00364	0.00256	0.00466	0.00402		11.6772	0.00874	0.00793	0.00473	0.00468		37.4914	0.0384	0.0392	0.0496	0.0552
	11.7154	0.00995	0.00979	0.00878	0.0111		11.7009	0.00754	0.01355	0.00401	0.00671		20.4063	0.00595	0.00494	0.00941	0.01486		11.7047	0.00369	0.00261	0.00467	0.00407		11.7035	0.00883	0.00796	0.0048	0.00475		37.5961	0.0386	0.0394	0.0497	0.0555
	11.7418	0.01	0.00975	0.00882	0.0111		11.7272	0.00765	0.01364	0.00399	0.00677		20.4591	0.00587	0.00489	0.00941	0.01489		11.7311	0.00374	0.00265	0.00467	0.00412		11.7299	0.00891	0.00799	0.00487	0.00482		37.7008	0.0389	0.0396	0.0499	0.0557
	11.7681	0.01	0.00973	0.00888	0.0112		11.7536	0.00776	0.01374	0.00398	0.00683		20.5118	0.00579	0.00485	0.0094	0.01491		11.7575	0.0038	0.00271	0.00469	0.00417		11.7562	0.009	0.00802	0.00494	0.00489		37.8055	0.0391	0.0398	0.0501	0.0559
	11.7945	0.0101	0.00972	0.00894	0.0112		11.7799	0.00788	0.01383	0.00397	0.00689		20.5645	0.00572	0.0048	0.00938	0.01493		11.7838	0.00385	0.00276	0.0047	0.00423		11.7826	0.00909	0.00806	0.00501	0.00497		37.9103	0.0392	0.04	0.0504	0.0562
	11.8209	0.0101	0.00972	0.00902	0.0112		11.8063	0.00799	0.01393	0.00396	0.00695		20.6172	0.00565	0.00476	0.00936	0.01494		11.8102	0.00391	0.00282	0.00472	0.00428		11.809	0.00918	0.00809	0.00508	0.00504		38.015	0.0393	0.0401	0.0506	0.0564
	11.8473	0.0102	0.00973	0.0091	0.0113		11.8326	0.00811	0.01402	0.00395	0.00701		20.67	0.00559	0.00471	0.00935	0.01495		11.8366	0.00397	0.00288	0.00475	0.00434		11.8353	0.00928	0.00812	0.00515	0.00511		38.1197	0.0394	0.0403	0.0508	0.0567
	11.8737	0.0102	0.00975	0.00919	0.0113		11.859	0.00823	0.01412	0.00395	0.00707		20.7227	0.00553	0.00466	0.00933	0.01496		11.8629	0.00403	0.00293	0.00477	0.00439		11.8617	0.00937	0.00816	0.00523	0.00519		38.2244	0.0395	0.0403	0.0511	0.0569
	11.9001	0.0103	0.00977	0.00928	0.0114		11.8853	0.00834	0.01422	0.00395	0.00712		20.7754	0.00548	0.00462	0.00931	0.01496		11.8893	0.00409	0.00299	0.00479	0.00445		11.888	0.00947	0.00819	0.0053	0.00526		38.3292	0.0395	0.0404	0.0513	0.0571
	11.9265	0.0104	0.00981	0.00937	0.0114		11.9117	0.00846	0.01431	0.00395	0.00717		20.8282	0.00542	0.00457	0.00929	0.01498		11.9156	0.00415	0.00305	0.00482	0.0045		11.9144	0.00956	0.00822	0.00537	0.00533		38.4339	0.0395	0.0404	0.0515	0.0573
	11.9528	0.0104	0.00985	0.00947	0.0115		11.938	0.00857	0.01441	0.00396	0.00722		20.8809	0.00538	0.00453	0.00928	0.015		11.942	0.0042	0.0031	0.00484	0.00455		11.9408	0.00966	0.00825	0.00544	0.0054		38.5386	0.0394	0.0405	0.0518	0.0575
	11.9792	0.0105	0.00989	0.00956	0.0115		11.9644	0.00869	0.0145	0.00397	0.00727		20.9336	0.00534	0.00448	0.00927	0.01502		11.9684	0.00426	0.00315	0.00486	0.0046		11.9671	0.00975	0.00828	0.0055	0.00547		38.6433	0.0394	0.0405	0.0519	0.0576
	12.0056	0.0105	0.00994	0.00965	0.0115		11.9907	0.0088	0.01459	0.00398	0.00731		20.9863	0.0053	0.00445	0.00927	0.01506		11.9947	0.00431	0.0032	0.00487	0.00464		11.9935	0.00984	0.00831	0.00557	0.00553		38.7481	0.0395	0.0405	0.0521	0.0578
	12.032	0.0105	0.00999	0.00974	0.0116		12.0171	0.00891	0.01467	0.004	0.00735		21.0391	0.00526	0.00441	0.00928	0.0151		12.0211	0.00435	0.00325	0.00489	0.00468		12.0198	0.00993	0.00833	0.00563	0.00559		38.8528	0.0396	0.0406	0.0522	0.058
	12.0584	0.0106	0.01	0.00982	0.0116		12.0434	0.00903	0.01475	0.00402	0.00739		21.0918	0.00523	0.00439	0.00929	0.01516		12.0474	0.0044	0.00329	0.0049	0.00471		12.0462	0.01	0.00835	0.00568	0.00565		38.9575	0.0397	0.0408	0.0523	0.0582
	12.0848	0.0106	0.0101	0.0099	0.0117		12.0698	0.00914	0.01483	0.00405	0.00743		21.1445	0.00521	0.00437	0.00932	0.01524		12.0738	0.00444	0.00333	0.0049	0.00474		12.0726	0.0101	0.00836	0.00574	0.00571		39.0622	0.0399	0.041	0.0524	0.0584
	12.1112	0.0107	0.0101	0.00997	0.0117		12.0962	0.00924	0.01489	0.00408	0.00746		21.1973	0.00519	0.00436	0.00936	0.01532		12.1002	0.00447	0.00336	0.0049	0.00477		12.0989	0.0102	0.00837	0.00579	0.00576		39.167	0.0401	0.0411	0.0524	0.0586
	12.1375	0.0107	0.0102	0.01	0.0117		12.1225	0.00935	0.01495	0.00411	0.00749		21.25	0.00517	0.00435	0.00942	0.01542		12.1265	0.0045	0.00339	0.0049	0.00479		12.1253	0.0103	0.00838	0.00583	0.00581		39.2717	0.0404	0.0413	0.0525	0.0588
	12.1639	0.0107	0.0102	0.0101	0.0118		12.1489	0.00945	0.01499	0.00414	0.00751		21.3027	0.00517	0.00437	0.00948	0.01554		12.1529	0.00452	0.00341	0.00489	0.00481		12.1516	0.0103	0.00838	0.00587	0.00585		39.3764	0.0406	0.0415	0.0526	0.059
	12.1903	0.0107	0.0103	0.0102	0.0118		12.1752	0.00956	0.01503	0.00418	0.00753		21.3555	0.00517	0.00439	0.00956	0.01566		12.1793	0.00454	0.00343	0.00487	0.00482		12.178	0.0104	0.00837	0.00591	0.0059		39.4811	0.0408	0.0417	0.0527	0.0592
	12.2167	0.0108	0.0103	0.0102	0.0118		12.2016	0.00966	0.01506	0.00422	0.00755		21.4082	0.00518	0.00442	0.00965	0.0158		12.2056	0.00456	0.00345	0.00485	0.00482		12.2044	0.0105	0.00836	0.00595	0.00593		39.5859	0.041	0.0419	0.0529	0.0594
	12.2431	0.0108	0.0103	0.0102	0.0119		12.2279	0.00975	0.01507	0.00427	0.00757		21.4609	0.0052	0.00447	0.00975	0.01594		12.232	0.00457	0.00346	0.00483	0.00483		12.2307	0.0105	0.00835	0.00598	0.00597		39.6906	0.0413	0.0421	0.0531	0.0597
	12.2695	0.0108	0.0104	0.0103	0.0119		12.2543	0.00985	0.01507	0.00431	0.00759		21.5136	0.00523	0.00453	0.00986	0.01609		12.2584	0.00458	0.00346	0.0048	0.00482		12.2571	0.0106	0.00833	0.006	0.006		39.7953	0.0415	0.0423	0.0534	0.06
	12.2959	0.0108	0.0104	0.0103	0.0119		12.2806	0.00994	0.01505	0.00436	0.0076		21.5664	0.00528	0.00461	0.00998	0.01625		12.2847	0.00458	0.00347	0.00477	0.00482		12.2834	0.0106	0.00831	0.00602	0.00603		39.9	0.0417	0.0426	0.0537	0.0603
	12.3223	0.0108	0.0104	0.0103	0.0119		12.307	0.01003	0.01502	0.00441	0.00761		21.6191	0.00533	0.00469	0.0101	0.0164		12.3111	0.00458	0.00347	0.00473	0.00481		12.3098	0.0106	0.00829	0.00604	0.00606
	12.3486	0.0108	0.0104	0.0103	0.0119		12.3333	0.01012	0.01497	0.00446	0.00762		21.6718	0.0054	0.00479	0.0102	0.01656		12.3374	0.00458	0.00346	0.00469	0.00479		12.3361	0.0107	0.00826	0.00606	0.00608
	12.375	0.0108	0.0104	0.0104	0.012		12.3597	0.0102	0.01491	0.00451	0.00763		21.7246	0.00548	0.00489	0.0104	0.01672		12.3638	0.00458	0.00346	0.00465	0.00478		12.3625	0.0107	0.00823	0.00607	0.0061
	12.4014	0.0108	0.0105	0.0104	0.012		12.386	0.01028	0.01483	0.00456	0.00764		21.7773	0.00556	0.005	0.0105	0.01687		12.3902	0.00457	0.00345	0.00461	0.00477		12.3889	0.0107	0.00819	0.00608	0.00612
	12.4278	0.0108	0.0105	0.0104	0.012		12.4124	0.01036	0.01474	0.00461	0.00765		21.83	0.00565	0.00511	0.0106	0.01701		12.4165	0.00457	0.00344	0.00457	0.00475		12.4152	0.0108	0.00815	0.00609	0.00614
	12.4542	0.0107	0.0105	0.0104	0.012		12.4388	0.01044	0.01463	0.00466	0.00765		21.8828	0.00575	0.00522	0.0108	0.01715		12.4429	0.00456	0.00344	0.00453	0.00474		12.4416	0.0108	0.00811	0.0061	0.00615
	12.4806	0.0107	0.0105	0.0104	0.012		12.4651	0.01052	0.01451	0.00471	0.00766		21.9355	0.00584	0.00532	0.0109	0.01729		12.4692	0.00455	0.00343	0.00448	0.00472		12.468	0.0108	0.00807	0.0061	0.00616
	12.5069	0.0107	0.0105	0.0104	0.0121		12.4915	0.01059	0.01437	0.00477	0.00767		21.9882	0.00593	0.00542	0.011	0.01742		12.4956	0.00455	0.00342	0.00445	0.00471		12.4943	0.0108	0.00803	0.0061	0.00618
	12.5333	0.0107	0.0105	0.0104	0.0121		12.5178	0.01066	0.01423	0.00482	0.00767		22.0409	0.00602	0.00552	0.0111	0.01754		12.522	0.00455	0.00342	0.00441	0.0047		12.5207	0.0108	0.00799	0.00611	0.00619
	12.5597	0.0107	0.0105	0.0104	0.0121		12.5442	0.01074	0.01406	0.00487	0.00768		22.0937	0.00609	0.0056	0.0112	0.01765		12.5483	0.00455	0.00342	0.00438	0.00469		12.547	0.0108	0.00794	0.00611	0.0062
	12.5861	0.0107	0.0105	0.0104	0.0122		12.5705	0.01081	0.01389	0.00492	0.00769		22.1464	0.00616	0.00566	0.0113	0.01776		12.5747	0.00455	0.00342	0.00435	0.00469		12.5734	0.0108	0.0079	0.00611	0.00621
	12.6125	0.0107	0.0105	0.0104	0.0122		12.5969	0.01088	0.01371	0.00496	0.0077		22.1991	0.00621	0.00572	0.0114	0.01787		12.6011	0.00456	0.00343	0.00432	0.00469		12.5998	0.0108	0.00786	0.00611	0.00622
	12.6389	0.0107	0.0105	0.0104	0.0123		12.6232	0.01095	0.01352	0.00501	0.00771		22.2519	0.00625	0.00576	0.0114	0.01797		12.6274	0.00457	0.00344	0.0043	0.0047		12.6261	0.0108	0.00782	0.00612	0.00623
	12.6653	0.0107	0.0105	0.0105	0.0123		12.6496	0.01102	0.01333	0.00506	0.00772		22.3046	0.00627	0.00578	0.0115	0.01807		12.6538	0.00458	0.00346	0.00429	0.00471		12.6525	0.0108	0.00778	0.00612	0.00624
	12.6916	0.0107	0.0105	0.0105	0.0124		12.6759	0.01109	0.01313	0.0051	0.00774		22.3573	0.00627	0.0058	0.0115	0.01816		12.6801	0.0046	0.00348	0.00428	0.00472		12.6788	0.0108	0.00774	0.00613	0.00625
	12.718	0.0107	0.0105	0.0105	0.0125		12.7023	0.01116	0.01293	0.00515	0.00775		22.41	0.00625	0.00579	0.0116	0.01825		12.7065	0.00463	0.00351	0.00428	0.00474		12.7052	0.0109	0.00771	0.00613	0.00626
	12.7444	0.0107	0.0106	0.0106	0.0125		12.7286	0.01124	0.01273	0.00519	0.00777		22.4628	0.00622	0.00578	0.0116	0.01834		12.7329	0.00466	0.00354	0.00428	0.00477		12.7315	0.0109	0.00768	0.00614	0.00627
	12.7708	0.0107	0.0106	0.0106	0.0126		12.755	0.01131	0.01252	0.00523	0.00779		22.5155	0.00618	0.00576	0.0116	0.01843		12.7592	0.00469	0.00358	0.00429	0.0048		12.7579	0.0109	0.00765	0.00615	0.00628
	12.7972	0.0107	0.0106	0.0106	0.0127		12.7813	0.01138	0.01232	0.00527	0.00781		22.5682	0.00613	0.00573	0.0117	0.01851		12.7856	0.00473	0.00362	0.0043	0.00483		12.7843	0.0109	0.00762	0.00616	0.0063
	12.8236	0.0107	0.0106	0.0107	0.0128		12.8077	0.01146	0.01212	0.00531	0.00783		22.621	0.00606	0.00569	0.0117	0.01859		12.8119	0.00477	0.00366	0.00432	0.00487		12.8106	0.0109	0.00759	0.00617	0.00631
	12.85	0.0108	0.0107	0.0107	0.0129		12.834	0.01154	0.01192	0.00535	0.00786		22.6737	0.00599	0.00565	0.0117	0.01866		12.8383	0.00482	0.00371	0.00435	0.00491		12.837	0.0109	0.00757	0.00619	0.00632
	12.8764	0.0108	0.0107	0.0108	0.013		12.8604	0.01162	0.01173	0.00539	0.00788		22.7264	0.00592	0.00561	0.0117	0.01873		12.8647	0.00486	0.00377	0.00437	0.00496		12.8633	0.0109	0.00755	0.0062	0.00633
	12.9027	0.0108	0.0108	0.0108	0.0131		12.8867	0.0117	0.01154	0.00543	0.00791		22.7792	0.00585	0.00557	0.0117	0.01879		12.891	0.00491	0.00382	0.0044	0.00501		12.8897	0.0109	0.00753	0.00621	0.00635
	12.9291	0.0108	0.0108	0.0109	0.0132		12.9131	0.01178	0.01136	0.00546	0.00794		22.8319	0.00578	0.00553	0.0117	0.01884		12.9174	0.00497	0.00388	0.00444	0.00506		12.9161	0.011	0.00751	0.00623	0.00636
	12.9555	0.0108	0.0108	0.011	0.0133		12.9395	0.01186	0.01118	0.0055	0.00797		22.8846	0.00571	0.0055	0.0117	0.01889		12.9438	0.00502	0.00394	0.00447	0.0051		12.9424	0.011	0.0075	0.00624	0.00637
	12.9819	0.0109	0.0109	0.011	0.0135		12.9658	0.01195	0.01101	0.00554	0.008		22.9373	0.00566	0.00547	0.0117	0.01893		12.9701	0.00507	0.004	0.00451	0.00515		12.9688	0.011	0.00748	0.00626	0.00638
	13.0083	0.0109	0.0109	0.0111	0.0136		12.9922	0.01203	0.01085	0.00557	0.00803		22.9901	0.00561	0.00544	0.0117	0.01896		12.9965	0.00513	0.00406	0.00454	0.0052		12.9951	0.011	0.00747	0.00627	0.00639
	13.0347	0.0109	0.0109	0.0111	0.0137		13.0185	0.01211	0.01069	0.00561	0.00806		23.0428	0.00557	0.00542	0.0117	0.01898		13.0229	0.00518	0.00412	0.00458	0.00525		13.0215	0.0111	0.00745	0.00628	0.0064
	13.061	0.0109	0.011	0.0112	0.0138		13.0449	0.0122	0.01054	0.00564	0.00809		23.0955	0.00554	0.00541	0.0117	0.019		13.0492	0.00523	0.00418	0.00461	0.0053		13.0479	0.0111	0.00744	0.0063	0.00641
	13.0874	0.0109	0.011	0.0112	0.0139		13.0712	0.01229	0.0104	0.00567	0.00813		23.1483	0.00552	0.00539	0.0117	0.01902		13.0756	0.00528	0.00424	0.00464	0.00534		13.0742	0.0111	0.00743	0.00631	0.00642
	13.1138	0.0109	0.011	0.0112	0.014		13.0976	0.01237	0.01026	0.00571	0.00816		23.201	0.0055	0.00539	0.0117	0.01903		13.1019	0.00533	0.00429	0.00467	0.00538		13.1006	0.0111	0.00741	0.00632	0.00643
	13.1402	0.0109	0.0111	0.0113	0.0141		13.1239	0.01245	0.01013	0.00574	0.00819		23.2537	0.0055	0.00538	0.0117	0.01904		13.1283	0.00537	0.00434	0.0047	0.00541		13.1269	0.0111	0.00739	0.00632	0.00643
	13.1666	0.0109	0.0111	0.0113	0.0142		13.1503	0.01254	0.01001	0.00577	0.00822		23.3064	0.0055	0.00538	0.0117	0.01906		13.1547	0.00541	0.00439	0.00472	0.00544		13.1533	0.0112	0.00738	0.00633	0.00643
	13.193	0.0109	0.0111	0.0113	0.0143		13.1766	0.01262	0.00989	0.0058	0.00825		23.3592	0.0055	0.00538	0.0117	0.01908		13.181	0.00544	0.00444	0.00473	0.00546		13.1797	0.0112	0.00736	0.00634	0.00644
	13.2194	0.0109	0.0111	0.0113	0.0143		13.203	0.0127	0.00977	0.00583	0.00828		23.4119	0.0055	0.00538	0.0117	0.01911		13.2074	0.00547	0.00448	0.00474	0.00548		13.206	0.0112	0.00733	0.00634	0.00644
	13.2458	0.0109	0.0111	0.0113	0.0144		13.2294	0.01278	0.00966	0.00586	0.00831		23.4646	0.0055	0.00538	0.0117	0.01916		13.2337	0.0055	0.00451	0.00475	0.0055		13.2324	0.0112	0.00731	0.00634	0.00644
	13.2721	0.0109	0.0111	0.0113	0.0144		13.2557	0.01285	0.00955	0.00589	0.00834		23.5174	0.0055	0.00538	0.0117	0.01921		13.2601	0.00552	0.00454	0.00475	0.0055		13.2587	0.0112	0.00729	0.00634	0.00643
	13.2985	0.0108	0.0111	0.0113	0.0145		13.282	0.01292	0.00945	0.00592	0.00837		23.5701	0.0055	0.00538	0.0118	0.01928		13.2865	0.00554	0.00457	0.00474	0.00551		13.2851	0.0112	0.00726	0.00633	0.00643
	13.3249	0.0108	0.0111	0.0113	0.0145		13.3084	0.01299	0.00935	0.00595	0.0084		23.6228	0.0055	0.00538	0.0118	0.01937		13.3128	0.00555	0.00459	0.00473	0.0055		13.3115	0.0113	0.00723	0.00633	0.00642
	13.3513	0.0108	0.0111	0.0113	0.0145		13.3348	0.01305	0.00925	0.00597	0.00843		23.6756	0.00549	0.00539	0.0119	0.01948		13.3392	0.00556	0.00461	0.00472	0.00549		13.3378	0.0113	0.00719	0.00632	0.00642
	13.3777	0.0107	0.011	0.0112	0.0145		13.3611	0.01311	0.00915	0.00599	0.00846		23.7283	0.00548	0.0054	0.0119	0.0196		13.3656	0.00556	0.00463	0.0047	0.00548		13.3642	0.0113	0.00716	0.00631	0.00641
	13.4041	0.0107	0.011	0.0112	0.0145		13.3875	0.01317	0.00906	0.00602	0.00848		23.781	0.00547	0.00541	0.012	0.01974		13.3919	0.00556	0.00464	0.00467	0.00546		13.3905	0.0113	0.00712	0.00629	0.0064
	13.4305	0.0107	0.011	0.0112	0.0145		13.4138	0.01322	0.00896	0.00604	0.00851		23.8337	0.00546	0.00542	0.0121	0.01989		13.4183	0.00555	0.00464	0.00464	0.00544		13.4169	0.0112	0.00709	0.00628	0.00639
	13.4568	0.0106	0.0109	0.0111	0.0145		13.4402	0.01326	0.00887	0.00605	0.00854		23.8865	0.00546	0.00545	0.0121	0.02006		13.4446	0.00555	0.00465	0.00461	0.00541		13.4433	0.0112	0.00705	0.00627	0.00638
	13.4832	0.0105	0.0109	0.0111	0.0144		13.4665	0.0133	0.00878	0.00607	0.00856		23.9392	0.00546	0.00548	0.0122	0.02023		13.471	0.00554	0.00465	0.00457	0.00539		13.4696	0.0112	0.00701	0.00625	0.00637
	13.5096	0.0105	0.0108	0.011	0.0144		13.4929	0.01333	0.00868	0.00608	0.00859		23.9919	0.00548	0.00552	0.0124	0.02042		13.4974	0.00553	0.00465	0.00454	0.00536		13.496	0.0112	0.00696	0.00624	0.00636
	13.536	0.0104	0.0108	0.0109	0.0143		13.5192	0.01336	0.00859	0.0061	0.00862		24.0447	0.0055	0.00558	0.0125	0.02061		13.5237	0.00552	0.00465	0.0045	0.00533		13.5223	0.0112	0.00692	0.00622	0.00636
	13.5624	0.0104	0.0107	0.0109	0.0143		13.5456	0.01339	0.0085	0.00611	0.00864		24.0974	0.00554	0.00564	0.0126	0.02081		13.5501	0.00551	0.00466	0.00446	0.0053		13.5487	0.0112	0.00688	0.00621	0.00635
	13.5888	0.0103	0.0107	0.0108	0.0143		13.5719	0.01341	0.00841	0.00612	0.00867		24.1501	0.0056	0.00572	0.0127	0.021		13.5764	0.0055	0.00466	0.00443	0.00527		13.575	0.0112	0.00684	0.00619	0.00634
	13.6152	0.0103	0.0106	0.0108	0.0142		13.5983	0.01342	0.00832	0.00613	0.0087		24.2028	0.00568	0.00581	0.0128	0.02119		13.6028	0.00549	0.00466	0.00439	0.00524		13.6014	0.0111	0.0068	0.00618	0.00634
	13.6416	0.0102	0.0106	0.0107	0.0142		13.6247	0.01343	0.00823	0.00613	0.00872		24.2556	0.00577	0.0059	0.013	0.02138		13.6292	0.00548	0.00467	0.00436	0.00522		13.6278	0.0111	0.00676	0.00617	0.00634
	13.6679	0.0102	0.0105	0.0107	0.0141		13.651	0.01343	0.00814	0.00614	0.00875		24.3083	0.00587	0.00601	0.0131	0.02155		13.6555	0.00548	0.00468	0.00433	0.0052		13.6541	0.0111	0.00673	0.00616	0.00633
	13.6943	0.0101	0.0105	0.0106	0.0141		13.6774	0.01343	0.00806	0.00614	0.00878		24.361	0.00599	0.00612	0.0132	0.02172		13.6819	0.00548	0.0047	0.00431	0.00518		13.6805	0.0111	0.0067	0.00615	0.00634
	13.7207	0.0101	0.0104	0.0106	0.014		13.7037	0.01343	0.00797	0.00614	0.00882		24.4138	0.00613	0.00623	0.0134	0.02188		13.7083	0.00549	0.00472	0.00429	0.00517		13.7068	0.0111	0.00667	0.00615	0.00634
	13.7471	0.0101	0.0104	0.0105	0.014		13.7301	0.01342	0.00789	0.00614	0.00885		24.4665	0.00627	0.00635	0.0135	0.02202		13.7346	0.0055	0.00475	0.00427	0.00516		13.7332	0.0111	0.00664	0.00615	0.00635
	13.7735	0.0101	0.0104	0.0105	0.014		13.7564	0.01341	0.00781	0.00615	0.00888		24.5192	0.00642	0.00647	0.0136	0.02215		13.761	0.00551	0.00478	0.00427	0.00516		13.7596	0.011	0.00662	0.00615	0.00636
	13.7999	0.01	0.0103	0.0105	0.0139		13.7828	0.0134	0.00773	0.00615	0.00892		24.572	0.00657	0.00658	0.0137	0.02227		13.7873	0.00553	0.00482	0.00427	0.00517		13.7859	0.011	0.0066	0.00615	0.00637
	13.8262	0.01	0.0103	0.0105	0.0139		13.8091	0.01338	0.00766	0.00615	0.00896		24.6247	0.00671	0.00669	0.0138	0.02237		13.8137	0.00556	0.00487	0.00427	0.00518		13.8123	0.011	0.00659	0.00617	0.00639
	13.8526	0.01	0.0103	0.0105	0.0139		13.8355	0.01337	0.00759	0.00615	0.009		24.6774	0.00685	0.00678	0.0139	0.02247		13.8401	0.00559	0.00492	0.00428	0.0052		13.8386	0.011	0.00658	0.00618	0.00641
	13.879	0.01	0.0103	0.0105	0.0139		13.8618	0.01335	0.00752	0.00615	0.00904		24.7301	0.00697	0.00686	0.014	0.02255		13.8664	0.00563	0.00498	0.0043	0.00523		13.865	0.011	0.00658	0.0062	0.00644
	13.9054	0.01	0.0103	0.0105	0.014		13.8882	0.01333	0.00746	0.00615	0.00908		24.7829	0.00708	0.00693	0.0141	0.02263		13.8928	0.00568	0.00504	0.00433	0.00526		13.8913	0.0111	0.00658	0.00622	0.00647
	13.9318	0.01	0.0103	0.0105	0.014		13.9145	0.01331	0.0074	0.00615	0.00913		24.8356	0.00716	0.00697	0.0141	0.0227		13.9192	0.00572	0.00511	0.00436	0.0053		13.9177	0.0111	0.00659	0.00625	0.0065
	13.9582	0.0101	0.0103	0.0105	0.014		13.9409	0.01329	0.00735	0.00616	0.00918		24.8883	0.00722	0.007	0.0142	0.02276		13.9455	0.00578	0.00519	0.0044	0.00535		13.9441	0.0111	0.0066	0.00628	0.00654
	13.9846	0.0101	0.0104	0.0106	0.0141		13.9672	0.01327	0.0073	0.00616	0.00923		24.9411	0.00724	0.00701	0.0142	0.02282		13.9719	0.00584	0.00527	0.00444	0.0054		13.9704	0.0111	0.00662	0.00632	0.00658
	14.0109	0.0101	0.0104	0.0106	0.0141		13.9936	0.01326	0.00726	0.00617	0.00928		24.9938	0.00725	0.007	0.0142	0.02288		13.9982	0.0059	0.00536	0.00449	0.00546		13.9968	0.0111	0.00664	0.00636	0.00662
	14.0373	0.0101	0.0104	0.0107	0.0142		14.0199	0.01324	0.00723	0.00617	0.00933		25.0465	0.00722	0.00698	0.0142	0.02294		14.0246	0.00596	0.00545	0.00454	0.00552		14.0231	0.0112	0.00667	0.0064	0.00666
	14.0637	0.0102	0.0105	0.0107	0.0143		14.0463	0.01322	0.0072	0.00618	0.00938		25.0993	0.00717	0.00694	0.0142	0.023		14.051	0.00603	0.00554	0.0046	0.00558		14.0495	0.0112	0.0067	0.00645	0.00671
	14.0901	0.0102	0.0105	0.0108	0.0144		14.0726	0.0132	0.00717	0.00619	0.00943		25.152	0.0071	0.00689	0.0142	0.02306		14.0773	0.0061	0.00564	0.00466	0.00565		14.0759	0.0113	0.00673	0.0065	0.00676
	14.1165	0.0103	0.0106	0.0108	0.0145		14.099	0.01319	0.00715	0.0062	0.00949		25.2047	0.00701	0.00683	0.0142	0.02313		14.1037	0.00617	0.00574	0.00472	0.00572		14.1022	0.0113	0.00677	0.00655	0.00682
	14.1429	0.0103	0.0107	0.0109	0.0146		14.1254	0.01317	0.00714	0.00622	0.00954		25.2574	0.00691	0.00677	0.0142	0.02319		14.1301	0.00624	0.00584	0.00478	0.00579		14.1286	0.0114	0.00681	0.00661	0.00687
	14.1693	0.0104	0.0107	0.011	0.0147		14.1517	0.01315	0.00713	0.00623	0.0096		25.3102	0.0068	0.00671	0.0142	0.02326		14.1564	0.00631	0.00594	0.00484	0.00586		14.1549	0.0114	0.00685	0.00666	0.00693
	14.1957	0.0104	0.0108	0.011	0.0148		14.1781	0.01314	0.00712	0.00625	0.00965		25.3629	0.00669	0.00664	0.0142	0.02333		14.1828	0.00637	0.00603	0.0049	0.00593		14.1813	0.0115	0.0069	0.00672	0.00698
	14.222	0.0105	0.0109	0.0111	0.0149		14.2044	0.01312	0.00712	0.00627	0.00971		25.4156	0.00658	0.00659	0.0142	0.0234		14.2091	0.00644	0.00613	0.00496	0.00599		14.2077	0.0115	0.00694	0.00678	0.00704
	14.2484	0.0105	0.0109	0.0112	0.015		14.2308	0.0131	0.00712	0.00629	0.00976		25.4684	0.00648	0.00653	0.0142	0.02348		14.2355	0.0065	0.00622	0.00501	0.00606		14.234	0.0116	0.00699	0.00684	0.0071
	14.2748	0.0106	0.011	0.0113	0.0151		14.2571	0.01308	0.00713	0.00631	0.00982		25.5211	0.0064	0.00649	0.0142	0.02355		14.2619	0.00656	0.00631	0.00507	0.00612		14.2604	0.0116	0.00704	0.0069	0.00716
	14.3012	0.0107	0.0111	0.0113	0.0152		14.2835	0.01306	0.00713	0.00633	0.00987		25.5738	0.00632	0.00646	0.0143	0.02363		14.2882	0.00661	0.0064	0.00511	0.00618		14.2867	0.0117	0.00709	0.00696	0.00722
	14.3276	0.0107	0.0111	0.0114	0.0153		14.3098	0.01304	0.00714	0.00636	0.00993		25.6265	0.00627	0.00644	0.0143	0.0237		14.3146	0.00666	0.00648	0.00516	0.00624		14.3131	0.0118	0.00713	0.00702	0.00728
	14.354	0.0108	0.0112	0.0115	0.0154		14.3362	0.01301	0.00716	0.00638	0.00998		25.6793	0.00623	0.00643	0.0143	0.02378		14.3409	0.00671	0.00656	0.0052	0.00629		14.3395	0.0118	0.00718	0.00708	0.00733
	14.3803	0.0108	0.0113	0.0116	0.0155		14.3625	0.01299	0.00717	0.00641	0.01003		25.732	0.0062	0.00644	0.0144	0.02386		14.3673	0.00675	0.00663	0.00523	0.00633		14.3658	0.0119	0.00722	0.00714	0.00739
	14.4067	0.0109	0.0113	0.0116	0.0156		14.3889	0.01295	0.00718	0.00644	0.01008		25.7847	0.0062	0.00645	0.0144	0.02394		14.3937	0.00678	0.0067	0.00526	0.00637		14.3922	0.0119	0.00727	0.0072	0.00745
	14.4331	0.0109	0.0114	0.0117	0.0157		14.4152	0.01292	0.00719	0.00646	0.01013		25.8375	0.0062	0.00648	0.0145	0.02403		14.42	0.00681	0.00676	0.00528	0.0064		14.4185	0.012	0.00731	0.00725	0.0075
	14.4595	0.0109	0.0115	0.0118	0.0158		14.4416	0.01288	0.0072	0.00649	0.01017		25.8902	0.00622	0.00651	0.0146	0.02412		14.4464	0.00683	0.00681	0.0053	0.00643		14.4449	0.012	0.00735	0.00731	0.00756
	14.4859	0.011	0.0115	0.0118	0.0158		14.468	0.01283	0.00721	0.00652	0.01022		25.9429	0.00626	0.00656	0.0146	0.02422		14.4728	0.00685	0.00686	0.00531	0.00645		14.4713	0.0121	0.00739	0.00736	0.00761
	14.5123	0.011	0.0116	0.0119	0.0159		14.4943	0.01278	0.00722	0.00655	0.01026		25.9957	0.0063	0.00661	0.0147	0.02432		14.4991	0.00686	0.0069	0.00531	0.00647		14.4976	0.0121	0.00742	0.00741	0.00766
	14.5387	0.0111	0.0116	0.0119	0.016		14.5207	0.01272	0.00723	0.00658	0.0103		26.0484	0.00635	0.00667	0.0148	0.02443		14.5255	0.00686	0.00694	0.00531	0.00648		14.524	0.0122	0.00745	0.00745	0.00771
	14.565	0.0111	0.0117	0.012	0.0161		14.547	0.01266	0.00723	0.00661	0.01034		26.1011	0.0064	0.00673	0.0149	0.02456		14.5518	0.00686	0.00697	0.0053	0.00649		14.5503	0.0122	0.00748	0.0075	0.00776
	14.5914	0.0111	0.0117	0.012	0.0161		14.5734	0.01259	0.00723	0.00664	0.01038		26.1538	0.00646	0.0068	0.015	0.02469		14.5782	0.00686	0.007	0.00529	0.00649		14.5767	0.0122	0.00751	0.00754	0.00781
	14.6178	0.0112	0.0118	0.0121	0.0162		14.5997	0.01252	0.00723	0.00667	0.01041		26.2066	0.00651	0.00687	0.0151	0.02483		14.6046	0.00685	0.00702	0.00528	0.00649		14.603	0.0123	0.00753	0.00759	0.00785
[truncated: 2,594 more rows]

## Sheet: Suppl. Fig3
lowly doped	Temperature (K)	x=0	x=0.03	x=0.05	x=0.08	x=0.1	x=0.15	highly doped	Temperature (K)	x=0.2	Temperature (K)	x=0.3	Temperature (K)	x=0.4	Temperature (K)	x=0.45
[truncated: 59 more rows]

[truncated: 3 more sheets: Suppl. Fig4, Suppl. Fig5, Suppl. Fig6]
